# Supplementary material for: Genetic basis and network underlying synergistic roots and shoots biomass accumulation revealed by genome-wide association studies in rice
Source: Sci Rep. 2021 Jul 2;11:13769. doi: 10.1038/s41598-021-93170-3 (PMC8253791; doi:10.1038/s41598-021-93170-3)
Supplement: Supplementary file 2 — Supplementary Table 1. [file 41598_2021_93170_MOESM2_ESM.xlsx]

## Sheet: Sheet1
Supplementary Table 1 Description of the 666 rice accessions.
ID	Old Name	Name	PC1	PC2	PC3	Q1 based on ADMIXTURE for K = 2	Q2 based on ADMIXTURE for K = 2	Subpopulation based on PC and admixture analysis	*Root weight (mg)	Shoot weight (mg)	Ratio of root to shoot	*Root length (cm)	*Root thickness (mm)	Shoot length (cm)	Variety name	Other name	IRGC_gid	Country_Origin_supplied	Country_Origin_updated	Status_with_Pedigree-plus-knowledge	Region_of_Origin	K9_group_Admixture	Source
1	CH1003	B001	-284.653	-86.9979	-0.879705	0.014458	0.985542	japonica	320	479.316	0.674234	13.35	0.751	26.36	Heibiao	黑标	4609994	China	China	-	EAS	GJ-tmp	Mini-core collections
2	CH1004	B002	-301.705	-85.7684	-0.696787	1e-05	0.99999	japonica	176	260.28	0.671154	11.88	0.664	17.93	Sansuijin	三穗锦	4609995	China	China	-	EAS	GJ-tmp	Mini-core collections
3	CH1005	B003	-234.901	90.9271	3.06752	0.036749	0.963251	japonica	289	447.406	0.633961	14.95	0.699	27.27	Zaoshengbai	早生白	4609996	China	China	-	EAS	GJ-adm	Mini-core collections
4	CH1008	B004	-305.727	-89.362	1.27551	1e-05	0.99999	japonica	177	282.352	0.626544	11.08	0.684	21.74	Qiuguangtengxi 104	秋光 藤系104号	4609997	Japan	Japan	-	EAR	GJ-tmp	Mini-core collections
5	CH1009	B005	-303.321	-82.4932	-0.0438974	1e-05	0.99999	japonica	227	318.766	0.705698	12.3	0.721	22.96	Wanshi	晚实	4609998	Japan	Japan	-	EAR	GJ-tmp	Mini-core collections
6	CH1012	B006	145.692	-4.00445	-36.6253	0.991255	0.008745	indica	191	349.3	0.549402	10.93	0.6	24.74	Yikong	伊空	4609999	Vietnam	Viet Nam	-	SEA	XI-adm	Mini-core collections
7	CH1013	B007	136.562	1.92958	-29.3654	0.968181	0.031819	indica	436	654.308	0.658279	14.09	0.665	27.35	Tianhandao	田旱稻	4610000	Vietnam	Viet Nam	-	SEA	XI-adm	Mini-core collections
8	CH1014	B008	-298.828	-68.7746	-0.16818	1e-05	0.99999	japonica	263	437.237	0.594791	10.74	0.616	29.16	Baxiang	八香	4610001	Vietnam	Viet Nam	T	SEA	GJ-tmp	Mini-core collections
9	CH1015	B009	148.674	-16.2156	-142.283	0.99999	1e-05	indica	471	630.784	0.742194	13.53	0.737	25.33	Vietnam Zaodao	越南早稻	4610002	Vietnam	Viet Nam	-	SEA	XI-1A	Mini-core collections
10	CH1016	B010	150.508	-15.7405	-153.777	0.99999	1e-05	indica	449	627.002	0.698019	14.1	0.73	22.48	Malaihong	马来红	-	Malaysia	Malaysia	T	SER	XI-1A	Mini-core collections
11	CH1017	B011	135.342	3.99159	-49.02	0.965424	0.034576	indica	218	442.308	0.490274	11.74	0.736	31.83	CO 22	-	4610003	India	India	P	SAC	XI-adm	Mini-core collections
12	CH1018	B012	113.901	19.0552	-36.4145	0.914325	0.085675	indica	457	731.642	0.622366	13.87	0.749	33.65	2037 (Rajahamsal)	-	4610004	India	India	-	SAC	XI-2	Mini-core collections
13	CH1019	B013	78.3656	-15.0731	16.4384	0.843318	0.156682	indica	432	724.673	0.593938	15.32	0.692	35.54	Sri Lanka 1	斯里兰卡1号	4610005	Sri Lanka	Sri Lanka	-	IOC	XI-adm	Mini-core collections
14	CH1021	B014	-257.746	-22.7043	0.348128	0.045683	0.954317	japonica	229	321.209	0.711386	12.6	0.703	27.24	Wuziluosi 215	乌兹罗斯215	4610006	Soviet_Union	Uzbekistan	-	WAS	GJ-tmp	Mini-core collections
15	CH1022	B015	168.101	-30.7728	-195.189	0.99999	1e-05	indica	345	460.15	0.734974	14.77	0.685	22.16	Kahamu	卡哈姆	4610007	Romania	Romania	-	EUR	XI-1A	Mini-core collections
16	CH1023	B016	-243.407	43.8515	-8.23977	1e-05	0.99999	japonica	201	354.585	0.574248	10.37	0.826	29.18	Aomierte 168	奥米尔特168	4610008	Hungary	Hungary	I	EUR	GJ-tmp	Mini-core collections
17	CH1024	B017	-255.079	2.39858	-8.79316	0.006919	0.993081	japonica	288	575.853	0.475262	12.67	0.849	32.11	Aerjituo	阿尔季托	4610009	Bulgaria	Bulgaria	-	EUR	GJ-tmp	Mini-core collections
18	CH1027	B018	-182.886	244.072	-3.72418	0.175217	0.824783	japonica	341	660.34	0.505532	14.69	0.681	28.4	American Huangkedao	美国黄壳稻	4610010	United_States	United States of America	I	NAM	GJ-trp	Mini-core collections
19	CH1028	B019	136.847	5.08652	66.1416	0.967049	0.032951	indica	392	719.254	0.522711	14.08	0.739	30.38	Buleida A-75	布雷达A-75	4610011	Mexico	Mexico	-	CAM	XI-adm	Mini-core collections
20	CH1029	B020	21.1067	104.945	62.6058	0.666751	0.333249	indica	212	342.661	0.618101	13.19	0.836	23.97	Jineiyadao	几内亚稻	4610012	Guinea	Guinea	-	WAF	admix	Mini-core collections
21	CH1030	B021	124.601	4.44762	-20.3504	0.944316	0.055684	indica	280	564.171	0.477522	15.48	0.608	30.71	Seln 244A6-20	-	4610013	Australia	Australia	I	OCE	XI-adm	Mini-core collections
22	CH1032	B023	-252.083	-32.7474	-18.1731	0.05025	0.94975	japonica	297	342.77	0.850256	14.07	0.734	26.54	Gaoliqiu	高丽秋	4610014	North Korea	Democratic People's Republic of Korea	-	EAR	GJ-tmp	Mini-core collections
23	CH1034	B024	148.442	-12.4148	-101.025	0.987998	0.012002	indica	400	680.738	0.574331	13.66	0.763	33.27	Xianluosichi	暹罗斯赤	4610015	Thailand	Thailand	-	SEA	XI-1A	Mini-core collections
24	CH1035	B025	-186.254	237.435	-8.69148	0.154881	0.845119	japonica	200	324.538	0.616593	13.01	0.785	25.21	Djanda Mandja	-	4610016	Indonesia	Indonesia	P	SER	GJ-trp	Mini-core collections
25	CH1037	B026	134.554	4.0217	-49.4401	0.964126	0.035874	indica	260	412.078	0.615758	11.51	0.765	27.89	Padi Ladang Ase Polo Komek	-	4610017	Indonesia	Indonesia	-	SER	XI-adm	Mini-core collections
26	CH1039	B027	131.1	28.9507	58.2819	0.956811	0.043189	indica	199	314.264	0.634027	10.29	0.755	26.7	C 894-21	-	4610018	Philippines	Philippines	P	SER-IRRI	XI-3	Mini-core collections
27	CH1041	B028	146.094	-20.1987	-64.7291	0.988638	0.011362	indica	341	479.907	0.688045	14.56	0.703	23.19	IR 10179-23-1-3	-	4610019	Philippines	Philippines	I	SER-IRRI	XI-adm	Mini-core collections
28	CH1044	B029	134.925	-22.7189	14.583	0.969916	0.030084	indica	345	505.555	0.672855	16.17	0.673	30.56	Dumai	-	4610020	India	India	T	SAC	XI-1B	Mini-core collections
29	CH1045	B030	144.656	8.40665	17.9551	0.991404	0.008596	indica	391	630.71	0.611504	12.29	0.736	28.75	Jaibattey	-	4610021	India	India	T	SAC	XI-adm	Mini-core collections
30	CH1046	B031	141.884	4.01503	-18.2964	0.979657	0.020343	indica	316	497.994	0.617767	11.68	0.669	23.01	Ngatsin	-	4610022	India	India	-	SAC	XI-2	Mini-core collections
31	CH1048	B032	155.349	-18.0274	49.1224	0.99999	1e-05	indica	313	493.793	0.61692	13.21	0.694	24.79	Rohini	-	4610023	India	India	P	SAC	XI-1B	Mini-core collections
32	CH1049	B033	154.167	-9.32071	60.5136	0.99999	1e-05	indica	357	468.835	0.746968	13.73	0.72	21.95	BW 293-2	-	4610024	Sri Lanka	Sri Lanka	P	IOC	XI-1B	Mini-core collections
33	CH1054	B034	-293.564	-42.3501	-1.9336	1e-05	0.99999	japonica	397	636.208	0.615698	13.54	0.732	29.97	Albania Rice	阿尔巴尼亚种	4610025	Albania	Albania	-	EUR	GJ-tmp	Mini-core collections
34	CH1056	B035	126.398	6.29606	35.7283	0.931611	0.068389	indica	173	248.481	0.683832	8.74	0.698	22.99	American Rice	美国稻	4610026	United_States	United States of America	I	NAM	XI-adm	Mini-core collections
35	CH1059	B036	-214.011	138.026	0.980208	0.079053	0.920947	japonica	238	392.878	0.619622	10.79	0.703	32.68	Jijucas Claro	-	4610027	Brazil	Brazil	-	SAM	GJ-adm	Mini-core collections
36	CH1060	B037	-207.491	149.465	-5.46114	0.12411	0.87589	japonica	252	453.197	0.574264	13.52	0.665	28.26	Nanoay P.A	-	4610028	Argentina	Argentina	-	SAM	GJ-trp	Mini-core collections
37	CH1061	B038	-278.582	7.15959	-3.70056	1e-05	0.99999	japonica	289	338.958	0.859885	13.97	0.703	21.67	Nabated A Smar	-	4610029	Egypt	Egypt	-	NAF	GJ-tmp	Mini-core collections
38	CH1062	B039	-9.04975	-50.5157	13.5427	0.634211	0.365789	japonica	293	440.421	0.654322	12.2	0.612	22.74	IRAT 10	-	4610030	Ivory Coast	Cote d'Ivoire	I	WAF	XI-adm	Mini-core collections
39	CH1063	B040	166.434	-25.3839	-58.5159	0.99999	1e-05	indica	207	316.653	0.652661	11.13	0.687	22.28	K 24	-	4610031	Uganda	India	T	SAC	XI-adm	Mini-core collections
40	CH1067	B043	-203.961	221.376	-8.71966	0.10997	0.89003	japonica	181	312.807	0.581908	12.14	0.761	24.3	YR 83-23-11	-	4610032	Australia	Australia	I	OCE	GJ-trp	Mini-core collections
41	CH1068	B044	75.4843	40.3537	-22.6011	0.813257	0.186743	indica	243	377.602	0.635131	13.99	0.819	24.82	Santiannuo	三田 糯	4610033	Japan	Japan	-	EAR	XI-adm	Mini-core collections
42	CH1071	B046	-304.974	-89.529	1.28239	1e-05	0.99999	japonica	266	399.821	0.654111	14.18	0.685	24.31	Qiutianxiaoting	秋田小町	4610035	Japan	Japan	-	EAR	GJ-tmp	Mini-core collections
43	CH1072	B047	-225.516	-84.4865	13.4458	0.133617	0.866383	japonica	260	355.665	0.730813	12.31	0.783	24.16	Zhenfu 8	珍富 8	4610036	Japan	Korea, Republic of	-	EAR	GJ-tmp	Mini-core collections
44	CH1076	B048	142.387	2.81841	80.1244	0.990262	0.009738	indica	372	533.546	0.678155	11.61	0.723	21.32	CISOKAN	-	4610037	Indonesia	Indonesia	I	SER	XI-1B	Mini-core collections
45	CH1077	B049	16.5094	78.0384	-36.9824	0.705219	0.294781	indica	297	396.822	0.740992	12.48	0.782	32.16	Zacaodao 13	杂草稻13	4610038	Nepal	Nepal	-	SAC	cA (Aus)	Mini-core collections
46	CH1082	B051	148.815	-8.04117	17.3471	0.983889	0.016111	indica	324	579.343	0.538658	13.97	0.715	22.22	GZ 1368-5-4	-	4610039	Egypt	Egypt	-	NAF	XI-adm	Mini-core collections
47	CH1087	B052	98.196	45.7449	-20.1123	0.87474	0.12526	indica	293	476.717	0.607759	14.02	0.692	28.58	J 34	-	4610040	Madagascar	Madagascar	-	IOC	XI-2	Mini-core collections
48	CH1090	B053	-190.809	177.6	-14.1337	0.170295	0.829705	japonica	235	339.495	0.67705	13.23	0.73	25.71	80 A 97 YR 303-304-1-3	-	4610041	Australia	Australia	I	OCE	GJ-trp	Mini-core collections
49	CH1091	B054	-197.413	213.787	-5.06839	0.142069	0.857931	japonica	210	303.624	0.682339	12.86	0.729	26.84	80050 YR 72136-43	-	4610042	Australia	Australia	I	OCE	GJ-trp	Mini-core collections
50	CH1092	B055	-206.121	12.1887	-24.393	0.145111	0.854889	japonica	232	297.979	0.758431	13.87	0.686	21.79	YR 196	-	4610043	Australia	Australia	I	OCE	GJ-tmp	Mini-core collections
51	CH1097	B056	-253.278	-30.5146	-10.931	0.037474	0.962526	japonica	290	468.573	0.608362	14.64	0.676	28.55	Tieganwu	铁秆乌	-	China	China	-	EAS	GJ-tmp	Mini-core collections
52	CH1098	B057	-276.191	-73.6234	-3.04853	0.007156	0.992844	japonica	267	402.509	0.642353	15.87	0.675	20.76	Xiushui 115	秀水115	-	China	China	-	EAS	GJ-tmp	Mini-core collections
53	CH1099	B058	153.249	-11.0972	61.0471	0.99999	1e-05	indica	344	558.211	0.605872	13.17	0.727	24.7	Erjiunan 1	二九南1号	-	China	China	I	EAS	XI-1B	Mini-core collections
54	CH1100	B059	157.116	-28.513	-172.16	0.99999	1e-05	indica	329	477.524	0.678414	13.85	0.645	23.08	Nanjing 11	南京11号	-	China	China	-	EAS	XI-1A	Mini-core collections
55	CH1101	B060	170.282	-40.1682	-186.524	0.99999	1e-05	indica	382	618.037	0.608503	14.8	0.646	24.93	Aijiaonante	矮脚南特	-	China	China	-	EAS	XI-1A	Mini-core collections
56	CH1102	B061	167.537	-35.5963	-196.466	0.99999	1e-05	indica	376	539.182	0.683979	13.58	0.64	22.33	Guangluai 4	广陆矮4号	-	China	China	-	EAS	XI-1A	Mini-core collections
57	CH1103	B062	153.134	-24.8161	-128.463	0.99999	1e-05	indica	391	691.025	0.566775	13.45	0.668	33.43	Nantehao	南特号	-	China	China	-	EAS	XI-1A	Mini-core collections
58	CH1104	B063	158.138	-30.1817	-28.7412	0.99999	1e-05	indica	227	354.895	0.637784	12.55	0.648	23.9	Guizhao 2	桂朝2号	-	China	China	-	EAS	XI-1A	Mini-core collections
59	CH1109	B064	157.866	-21.3423	-55.7562	0.99999	1e-05	indica	318	465.871	0.66973	12.54	0.724	23.8	Xiangzaoxian 7	湘早籼7号	-	China	China	-	EAS	XI-adm	Mini-core collections
60	CH1110	B065	160.212	-20.9012	20.9418	0.99999	1e-05	indica	224	332.241	0.662562	10.54	0.594	24.13	Huangsiguizhan	黄丝桂占	-	China	China	-	EAS	XI-adm	Mini-core collections
61	CH1113	B066	-253.258	20.4475	-11.7125	0.000183	0.999817	japonica	335	426.16	0.77779	11.84	0.716	25.95	Guangkexiangnuo	光壳香糯	-	China	China	-	EAS	GJ-tmp	Mini-core collections
62	CH1116	B067	164.497	-29.0334	-134.581	0.99999	1e-05	indica	398	536.959	0.718632	13.3	0.754	23	Funingzipigengzi	抚宁紫皮粳子	-	China	China	-	EAS	XI-1A	Mini-core collections
63	CH1118	B068	-262.638	-5.59625	-7.7	1e-05	0.99999	japonica	371	668.152	0.533198	12.97	0.848	32.19	Gaoyangdiandao dahongmang	高阳淀稻大红芒	-	China	China	-	EAS	GJ-tmp	Mini-core collections
64	CH1119	B069	-224.262	86.2837	0.338891	0.057774	0.942226	japonica	225	344.948	0.642121	12.62	0.791	26.92	Dandongludao	丹东陆稻	-	China	China	-	EAS	GJ-adm	Mini-core collections
65	CH1120	B070	-228.089	86.9471	0.324346	0.042851	0.957149	japonica	318	446.654	0.694931	12.64	0.795	26.11	Laoguangtou 83	老光头83	-	China	China	-	EAS	GJ-adm	Mini-core collections
66	CH1122	B071	-268.364	-25.6821	-6.18073	1e-05	0.99999	japonica	326	473.015	0.682048	11.88	0.76	28.59	Muxiqiu	木樨球	-	China	China	-	EAS	GJ-tmp	Mini-core collections
67	CH1126	B072	84.7423	-21.415	-97.8989	0.85426	0.14574	indica	366	624.398	0.577134	11.85	0.696	31.86	Qiuqianbai	秋前白	-	China	China	-	EAS	XI-1A	Mini-core collections
68	CH1128	B073	123.425	0.674507	-37.4342	0.935126	0.064874	indica	289	547.862	0.517537	13.14	0.606	27.95	Jinxibai2	金溪白	-	China	China	-	EAS	XI-adm	Mini-core collections
69	CH1129	B074	157.173	-33.6419	-167.954	0.99999	1e-05	indica	289	451.858	0.614138	13.71	0.634	23.62	Taishannuo	台山糯	-	China	China	-	EAS	XI-1A	Mini-core collections
70	CH1131	B075	129.007	-6.96177	-42.4557	0.95585	0.04415	indica	320	543.916	0.563706	14.1	0.62	30.16	Jinbaoyin	金包银	-	China	China	-	EAS	XI-adm	Mini-core collections
71	CH1132	B076	132.526	-2.84531	-42.6042	0.958963	0.041037	indica	415	676.132	0.598941	12.3	0.632	34.12	Minbeiwanxian	闽北晚籼	-	China	China	-	EAS	XI-adm	Mini-core collections
72	CH1134	B077	-263.735	-38.1474	-6.59528	0.004966	0.995034	japonica	285	447.401	0.616755	11.73	0.577	29.93	Yizhixiang	一支香	-	China	China	-	EAS	GJ-tmp	Mini-core collections
73	CH1137	B079	154.172	-12.0085	-97.3826	0.99999	1e-05	indica	211	404.323	0.491696	11.72	0.66	26.76	Esiniu	饿死牛	4610044	China	China	-	EAS	XI-1A	Mini-core collections
74	CH1141	B081	144.664	-4.68772	-52.9557	0.983755	0.016245	indica	299	432.765	0.669868	13.47	0.671	25.97	Heidu 4	黑督 4	4610045	China	China	-	EAS	XI-1A	Mini-core collections
75	CH1144	B082	116.673	-4.01096	-31.0129	0.927182	0.072818	indica	233	412.822	0.56375	11.84	0.631	26.25	Qiyuexian	七月籼	-	China	China	-	EAS	XI-adm	Mini-core collections
76	CH1145	B083	161.239	-22.0425	-119.58	0.99999	1e-05	indica	271	394.809	0.673477	12.88	0.668	18.27	Dongtingwanxian	洞庭晚籼	-	China	China	-	EAS	XI-1A	Mini-core collections
77	CH1148	B084	-106.738	-75.8784	56.0933	0.388906	0.611094	japonica	332	578.46	0.542029	15.75	0.681	22.97	Bawangbian 1	霸王鞭1	-	China	China	-	EAS	admix	Mini-core collections
78	CH1149	B085	155.481	-33.1401	-53.8121	0.99999	1e-05	indica	289	439.924	0.657872	13.67	0.696	24.92	Xugunuo	须谷糯	-	China	China	-	EAS	XI-1A	Mini-core collections
79	CH1150	B086	-58.186	8.96457	-58.5588	0.506271	0.493729	japonica	266	386.648	0.674475	12.35	0.66	24.41	Muguanuo	木瓜糯	-	China	China	-	EAS	admix	Mini-core collections
80	CH1155	B087	130.797	6.70401	6.56516	0.966394	0.033606	indica	303	512.34	0.583636	13.61	0.657	23.68	Zhongnong 4	中农 4号	-	China	China	-	EAS	XI-2	Mini-core collections
81	CH1158	B088	127.435	6.74348	35.7899	0.933187	0.066813	indica	289	493.315	0.562301	12.29	0.682	20.88	San**Qishiluo	三**七十箩	-	China	China	-	EAS	XI-adm	Mini-core collections
82	CH1159	B089	130.527	12.9209	-72.8832	0.953367	0.046633	indica	365	619.186	0.561409	15.76	0.902	26.06	Qitoubaigu3	齐头白谷	-	China	China	-	EAS	XI-adm	Mini-core collections
83	CH1161	B090	127.486	8.90643	-79.9352	0.946872	0.053128	indica	377	549.153	0.668448	13.05	0.708	29.76	Zimi	紫米	-	China	China	-	EAS	XI-adm	Mini-core collections
84	CH1162	B091	129.705	14.3644	-80.8985	0.949909	0.050091	indica	320	403.113	0.746286	12.55	0.663	22.34	Xiaohonggu	小红谷	-	China	China	-	EAS	XI-adm	Mini-core collections
85	CH1164	B092	162.852	-38.7103	-183.184	0.99999	1e-05	indica	411	468.678	0.851074	14	0.741	23.36	Gongju 73	公居73	-	China	China	-	EAS	XI-1A	Mini-core collections
86	CH1165	B093	122.773	14.7922	-93.3585	0.942244	0.057756	indica	350	542.219	0.625346	13.53	0.748	32.33	Qitougu	齐头谷	-	China	China	T	EAS	XI-1A	Mini-core collections
87	CH1166	B094	145.681	-4.65521	-114.724	0.989113	0.010887	indica	308	414.687	0.705765	12.63	0.713	25.38	Zinuo	紫糯	-	China	China	-	EAS	XI-1A	Mini-core collections
88	CH1167	B095	147.295	4.58915	-26.4414	0.991544	0.008456	indica	401	433.873	0.884055	13.76	0.841	26.31	Mowangguneiza	魔王谷内杂	-	China	China	-	EAS	XI-adm	Mini-core collections
89	CH1170	B097	141.822	-1.2131	-66.3538	0.983681	0.016319	indica	403	564.142	0.687325	15.3	0.709	28.19	Jiienuo	鸡血糯	-	China	China	-	EAS	XI-adm	Mini-core collections
90	CH1179	B100	-251.562	39.2676	-9.67842	1e-05	0.99999	japonica	261	355.514	0.694168	10.28	0.663	26.78	Hongkezhenuo	红壳折糯	-	China	China	-	EAS	GJ-tmp	Mini-core collections
91	CH1183	B101	-240.328	-25.811	-3.55885	0.066212	0.933788	japonica	288	432.241	0.648038	15.05	0.761	26.05	Yangkenuo	阳壳糯	-	China	China	-	EAS	GJ-tmp	Mini-core collections
92	CH1184	B102	-246.25	44.5637	-9.69551	0.010562	0.989438	japonica	272	380.269	0.688408	14.32	0.82	26.72	Maguzi	麻谷子	-	China	China	-	EAS	GJ-tmp	Mini-core collections
93	CH1185	B103	-242.176	24.3416	-14.0759	0.037229	0.962771	japonica	265	413.753	0.597793	12.81	0.701	26.98	Laohongdao	老红稻	-	China	China	-	EAS	GJ-tmp	Mini-core collections
94	CH1186	B104	167.347	-36.0804	-81.0467	0.99999	1e-05	indica	310	442.637	0.67524	12.65	0.683	23.91	Jiabala	加巴拉	-	India	Bangladesh	T	SAE	XI-1A	Mini-core collections
95	CH1190	B105	125.128	4.04295	-22.7066	0.939081	0.060919	indica	216	324.801	0.649356	11.4	0.525	19.49	Baoxuan 21	包选21号	-	China	China	-	EAS	XI-adm	Mini-core collections
96	CH1191	B106	144.229	2.98087	-44.0848	0.984029	0.015971	indica	420	656.49	0.604627	13.04	0.688	30.24	Wenxiangnuo	文香糯	-	China	China	-	EAS	XI-adm	Mini-core collections
97	CH1193	B107	143.907	4.10112	-36.5389	0.989229	0.010771	indica	424	637.771	0.635211	12.68	0.751	30.03	Dawannuo	大弯糯	-	China	China	-	EAS	XI-adm	Mini-core collections
98	CH1194	B108	143.44	5.42341	-84.3021	0.981816	0.018184	indica	363	573.956	0.601746	12.96	0.695	29.74	Xianggu	香谷	-	China	China	-	EAS	XI-adm	Mini-core collections
99	CH1196	B109	-202.283	75.7796	-9.36147	0.137264	0.862736	japonica	367	434.318	0.801223	12.81	0.818	25.52	Lengshuigu 2	冷水谷2	-	China	China	-	EAS	GJ-adm	Mini-core collections
100	CH1198	B110	-246.188	31.4093	-13.479	0.016639	0.983361	japonica	442	721.819	0.594099	15.01	0.653	31.5	Huangpinuo	黄皮糯	-	China	China	-	EAS	GJ-tmp	Mini-core collections
101	CH1202	B111	-245.984	31.7789	-13.0424	0.016123	0.983877	japonica	269	422.847	0.610644	11.81	0.759	32.2	Zimangfeie	紫芒飞蛾	-	China	China	-	EAS	GJ-tmp	Mini-core collections
102	CH1204	B112	167.744	-36.2203	-168.98	0.99999	1e-05	indica	382	477.166	0.766467	14.26	0.702	21.71	Liusha 1	柳沙1号	-	China	China	-	EAS	XI-1A	Mini-core collections
103	CH1205	B113	143.818	-9.09059	-53.1296	0.985703	0.014297	indica	254	460.797	0.530449	12.29	0.672	18.65	Chenwan 3	郴晚3号	-	China	China	-	EAS	XI-adm	Mini-core collections
104	CH1208	B114	168.623	-36.3641	-155.791	0.99999	1e-05	indica	381	491.991	0.749432	13.16	0.729	22	Chengduai 3	成都矮3号	-	China	China	-	EAS	XI-1A	Mini-core collections
105	CH1209	B115	158.638	-22.9242	-112.634	0.99999	1e-05	indica	347	488.847	0.681018	13.67	0.694	21.95	Aimakang	矮麻抗	-	China	China	-	EAS	XI-1A	Mini-core collections
106	CH1210	B116	153	-2.14899	-96.3002	0.99999	1e-05	indica	360	456.556	0.758163	14.5	0.724	21.18	Shufeng 101	蜀丰101	-	China	China	-	EAS	XI-adm	Mini-core collections
107	CH1211	B117	-265.379	-10.5365	-6.49411	1e-05	0.99999	japonica	237	310.204	0.751925	12.06	0.741	23.57	Lixingeng	立新粳	-	China	China	-	EAS	GJ-tmp	Mini-core collections
108	CH1213	B118	134.528	-12.1352	-25.8339	0.961345	0.038655	indica	306	425.977	0.690957	14.5	0.682	20.53	Ergangai	二钢矮	-	China	China	-	EAS	XI-adm	Mini-core collections
109	CH1214	B119	161.731	-35.3996	-191.575	0.99999	1e-05	indica	334	439.007	0.750882	14.59	0.795	20.51	Guangluai 15-1	广陆矮15-1	-	China	China	-	EAS	XI-1A	Mini-core collections
110	CH1215	B120	139.751	-3.53832	-35.1573	0.979115	0.020885	indica	256	432.632	0.586319	12.8	0.628	22.4	Hongwan 1	红晚1号	-	China	China	-	EAS	XI-adm	Mini-core collections
111	CH1219	B121	168.162	-38.3087	-170.92	0.99999	1e-05	indica	239	390.41	0.610623	11.2	0.692	23.05	Luke 3	泸科3号	-	China	China	-	EAS	XI-1A	Mini-core collections
112	CH1223	B122	-284.495	-71.3202	2.96998	1e-05	0.99999	japonica	365	538.04	0.647385	18.16	0.713	21.21	Liaogeng 287	辽粳287	-	China	China	-	EAS	GJ-tmp	Mini-core collections
113	CH1224	B123	124.207	-9.09207	-26.701	0.946447	0.053553	indica	287	457.257	0.59601	11.73	0.726	26.26	Zaoshuxiangheimi	早熟香黑米	-	China	China	-	EAS	XI-adm	Mini-core collections
114	CH1226	B124	-231.94	-81.6584	2.903	0.114292	0.885708	japonica	276	457.923	0.574621	14.14	0.725	23.27	Geng 87-304	粳87-304	-	China	China	-	EAS	GJ-tmp	Mini-core collections
115	CH1227	B125	143.136	-24.3665	-17.4669	0.980849	0.019151	indica	214	366.871	0.554864	10.74	0.661	22.55	Xiangwanxian 3	湘晚籼3号	-	China	China	-	EAS	XI-adm	Mini-core collections
116	CH1229	B126	155.101	-34.1958	-164.333	0.99999	1e-05	indica	274	460.561	0.580986	15.38	0.706	23.4	Zaoxian 240	早籼240	-	China	China	-	EAS	XI-1A	Mini-core collections
117	CH1230	B127	156.957	-34.1185	-166.029	0.99999	1e-05	indica	306	546.654	0.538532	12.08	0.705	21.63	Dangyu 5	当育5号	-	China	China	-	EAS	XI-1A	Mini-core collections
118	CH1233	B129	131.311	-4.5107	-37.9068	0.960432	0.039568	indica	328	509.793	0.628097	13.52	0.701	30.27	Hongainuo	红矮糯	-	China	China	-	EAS	XI-adm	Mini-core collections
119	CH1234	B130	129.586	-15.1792	-152.985	0.956803	0.043197	indica	350	604.992	0.55767	14.43	0.672	29.6	Wanlixian	万利籼	-	China	China	-	EAS	XI-1A	Mini-core collections
120	CH1235	B131	116.494	8.70066	-24.5962	0.924703	0.075297	indica	262	359.861	0.711326	17.76	0.608	26.54	Aizizhan	矮仔占	-	China	China	-	EAS	XI-adm	Mini-core collections
121	CH1236	B132	94.1317	2.22593	-23.531	0.87657	0.12343	indica	196	319.086	0.568743	15.91	0.613	26.62	Xiaobaimi	小白米	-	China	China	-	EAS	XI-adm	Mini-core collections
122	CH1237	B133	112.362	11.847	-32.4806	0.91536	0.08464	indica	322	494.758	0.631702	15.74	0.674	31.8	Yanshuichi	盐水赤	-	China	China	-	EAS	XI-adm	Mini-core collections
123	CH1238	B134	-223.713	110.033	-10.7105	0.057649	0.942351	japonica	218	391.222	0.537415	16.57	0.78	28.16	Xishi 15	西什15	-	China	China	-	EAS	GJ-sbtrp	Mini-core collections
124	CH1239	B135	112.821	1.85237	-8.22211	0.914691	0.085309	indica	307	472.583	0.635592	13.65	0.668	28.51	Honggenghangu3	红粳旱谷	-	China	China	-	EAS	XI-adm	Mini-core collections
125	CH1241	B136	-235.241	41.1342	-7.89616	0.033211	0.966789	japonica	295	483.574	0.536556	12.81	0.723	27.75	Yuyannuo	鱼眼糯	-	China	China	-	EAS	GJ-adm	Mini-core collections
126	CH1242	B137	134.82	-12.9621	-24.7499	0.971323	0.028677	indica	210	391.331	0.522684	14.09	0.678	21.09	80B	-	-	Philippines	Philippines	-	SER-IRRI	XI-adm	Mini-core collections
127	CH1243	B138	126.147	27.1301	56.3422	0.945548	0.054452	indica	170	316.333	0.534391	9.56	0.711	21.41	Gu 154	古154	-	China	China	-	EAS	XI-adm	Mini-core collections
128	CH1245	B139	112.675	-19.3723	-7.73275	0.910404	0.089596	indica	372	604.073	0.586616	11.19	0.667	28.6	IR 661-1	-	-	China	Philippines	I	SER-IRRI	XI-adm	Mini-core collections
129	CH1246	B140	149.707	-17.9933	-146.24	0.99999	1e-05	indica	305	548.608	0.525323	11.84	0.802	33.36	Pei C122	培C122	-	China	China	-	EAS	XI-1A	Mini-core collections
130	CH1247	B141	-10.9366	-33.7712	83.2563	0.608526	0.391474	japonica	226	397.784	0.51356	12.89	0.64	23.96	IR661	-	-	China	-	-	-	-	Mini-core collections
131	CH1248	B142	-112.363	-76.8536	55.5952	0.373414	0.626586	japonica	150	326.983	0.419091	11.8	0.657	19.75	Ninghui 21	宁恢21	-	China	China	-	EAS	admix	Mini-core collections
132	CH1249	B143	-164.044	-80.9997	19.3778	0.265797	0.734203	japonica	194	397.455	0.471586	13.28	0.694	24.72	76--1	-	-	China	China	-	EAS	GJ-tmp	Mini-core collections
133	CH1250	B144	-211.209	37.4174	4.25301	0.126723	0.873277	japonica	168	293.204	0.519908	13.78	0.693	17.57	Huhui 628	湖恢628	-	China	China	-	EAS	GJ-adm	Mini-core collections
134	CH1251	B145	122.454	-9.62419	66.99	0.935981	0.064019	indica	329	486.923	0.640502	13.93	0.74	27	Teqingxuanhui	特青选恢	-	China	China	-	EAS	XI-adm	Mini-core collections
135	CH1253	B146	165.033	-21.2136	60.086	0.99999	1e-05	indica	352	536.598	0.640168	14.11	0.746	21.35	JWR 221	-	-	China	China	-	EAS	XI-1B	Mini-core collections
136	CH1255	B147	129.134	-16.612	-107.521	0.95801	0.04199	indica	307	522.711	0.569834	13.96	0.672	27.86	Baikehanhe	白壳旱禾	-	China	China	-	EAS	XI-1A	Mini-core collections
137	CH1259	B148	-236.206	36.5152	-9.49397	0.034912	0.965088	japonica	328	574.446	0.552971	12.39	0.753	30.94	Lengshuinuo	冷水糯	-	China	China	-	EAS	GJ-adm	Mini-core collections
138	CH1260	B149	150.671	-14.8881	-122.31	0.99999	1e-05	indica	362	515.185	0.692231	14.48	0.685	22.82	Haoxiang	毫香	-	China	China	-	EAS	XI-1A	Mini-core collections
139	CH1265	B150	140.903	-27.7924	-120.271	0.972109	0.027891	indica	255	425.801	0.601339	13.91	0.638	23.26	L 301B	-	-	China	China	-	EAS	XI-1A	Mini-core collections
140	CH1267	B151	148.417	-14.2526	-118.408	0.99999	1e-05	indica	335	428.141	0.763188	13.99	0.711	20.16	Jinnante 43B	金南特43B	-	China	China	-	EAS	XI-1A	Mini-core collections
141	CH1268	B152	-232.616	-67.966	-5.42395	0.115477	0.884523	japonica	254	338.081	0.745978	12.18	0.7	21.64	Zaoshunonghu 6	早熟农虎6	-	China	China	-	EAS	GJ-tmp	Mini-core collections
142	CH1269	B153	128.133	-14.8299	32.6783	0.961206	0.038794	indica	144	281.916	0.511788	10.29	0.816	20.9	Qingsiai 16B	青四矮16B	-	China	China	-	EAS	XI-adm	Mini-core collections
143	CH1274	B154	-296.005	-83.9211	-0.918961	0.004685	0.995315	japonica	194	285.528	0.675987	12.09	0.695	21.4	Liming B	黎明B	-	China	China	-	EAS	GJ-tmp	Mini-core collections
144	CH1276	B155	109.149	17.9822	-29.086	0.889685	0.110315	indica	305	479.07	0.618528	13.22	0.755	24.46	Baoxie-7B	包协-7B	-	China	China	-	EAS	XI-adm	Mini-core collections
145	CH1277	B156	157.51	-26.4671	-176.205	0.99999	1e-05	indica	299	462.07	0.633339	14.22	0.735	21.73	G Zhenshan 97B	G珍汕97B	-	China	China	-	EAS	XI-1A	Mini-core collections
146	CH1278	B157	154.724	-24.6367	-64.537	0.99999	1e-05	indica	258	537.115	0.461389	12.13	0.711	25.01	88B	-	-	China	China	-	EAS	XI-1A	Mini-core collections
147	CH1283	B158	-117.803	-64.0176	-39.8935	0.367488	0.632512	japonica	152	268.996	0.547219	11.25	0.586	20.29	Taizhong 65/taizhongHR539	台中65号/台中HR539	-	China	Taiwan	I	EAR	admix	Mini-core collections
148	CH1284	B159	158.097	-28.9804	-29.6627	0.99999	1e-05	indica	195	363.337	0.534134	10.24	0.594	24.11	Taizhongzailai 1/taizhong65	台中在来1号/台中65	-	China	Taiwan	I	EAR	XI-adm	Mini-core collections
149	CH1288	B160	-303.554	-82.889	-0.135103	1e-05	0.99999	japonica	261	332.342	0.763431	13.24	0.678	23.57	Shuiyuan 300Li	水原300粒	-	China	China	-	EAS	GJ-tmp	Mini-core collections
150	CH1289	B161	-260.662	17.7535	-9.18002	1e-05	0.99999	japonica	264	391.034	0.669616	14.1	0.779	25.28	Yelicanghua	叶里藏花	-	China	China	-	EAS	GJ-tmp	Mini-core collections
151	CH1291	B162	-263.057	-29.7475	-6.47086	1e-05	0.99999	japonica	264	411.687	0.618824	12.61	0.705	24.38	Baigedao	百歌稻	-	China	China	-	EAS	GJ-tmp	Mini-core collections
152	CH1293	B163	130.456	-4.31592	-89.0333	0.954251	0.045749	indica	280	404.078	0.680697	13.13	0.609	28.35	Liushizao	六十早	-	China	China	-	EAS	XI-1A	Mini-core collections
153	CH1297	B164	42.7213	78.3077	-19.9133	0.761026	0.238974	indica	250	383.02	0.635548	11.9	0.758	28.75	Qingke	清可	-	China	China	-	EAS	cA (Aus)	Mini-core collections
154	CH1298	B165	134.274	5.72479	-53.1258	0.972766	0.027234	indica	461	557.166	0.806287	13.24	0.803	32.53	Haohuangla	毫荒腊	-	China	China	-	EAS	XI-adm	Mini-core collections
155	CH1001	B166	-287.953	-52.4467	-2.05911	1e-05	0.99999	japonica	315	510.179	0.60233	15.58	0.71	28.62	Jianghuadao	江花稻	4610046	North Korea	Democratic People's Republic of Korea	-	EAR	GJ-tmp	Mini-core collections
156	CH1002	B167	-288.341	-44.5881	-4.90096	1e-05	0.99999	japonica	158	295.504	0.53326	9.86	0.623	24.51	Qingjinzaosheng	清津早生	4610047	North Korea	Democratic People's Republic of Korea	-	EAR	GJ-tmp	Mini-core collections
157	CH1006	B168	-242.891	50.5217	4.40269	0.025186	0.974814	japonica	317	450.417	0.6662	14.59	0.694	27.6	Zhuyuan	竹原	4610048	Japan	Japan	-	EAR	GJ-tmp	Mini-core collections
158	CH1010	B169	-303.672	-82.7456	-0.510188	1e-05	0.99999	japonica	272	430.464	0.627331	13.73	0.677	25.65	Ailuyu	矮陆羽	-	Japan	Japan	-	EAR	GJ-tmp	Mini-core collections
159	CH1020	B170	-276.884	-21.9784	4.19499	1e-05	0.99999	japonica	205	327.212	0.616266	12.78	0.73	25.18	Hongse 90	红色 90	4610049	Russia	Russia	-	WAS	GJ-tmp	Mini-core collections
160	CH1026	B171	-306.283	-93.4706	1.71821	1e-05	0.99999	japonica	191	284.66	0.674234	10.47	0.7	22.68	Linguo	临果	4610050	Italy	Italy	-	EUR	GJ-tmp	Mini-core collections
161	CH1038	B173	12.7523	100.811	-2.32581	0.66975	0.33025	indica	205	308.875	0.666958	13.24	0.675	23.34	Tjantajan	-	4610051	Indonesia	Indonesia	T	SER	admix	Mini-core collections
162	CH1050	B176	90.7123	48.2828	58.0164	0.85148	0.14852	indica	128	251.24	0.511203	8.37	0.636	23.81	BRC 25-146-2-1	-	4610052	Bangladesh	Bangladesh	I	SAE	XI-adm	Mini-core collections
163	CH1055	B179	-255.259	27.4481	-7.81637	1e-05	0.99999	japonica	336	550.468	0.608897	13.92	0.831	33.83	Keluoduo B	克罗多B	4610053	France	France	-	EUR	GJ-tmp	Mini-core collections
164	CH1057	B180	146.53	0.9348	66.2335	0.991624	0.008376	indica	212	354.111	0.599833	10.54	0.698	24.56	P1790-5-1M-4-5M-1B-3M-B	-	4610054	Columbia	Columbia	I	SAM	XI-adm	Mini-core collections
165	CH1064	B181	164.84	-38.1346	-149.978	0.99999	1e-05	indica	261	413.658	0.632349	11.55	0.674	22.6	71011	-	4610055	Australia	Australia	I	OCE	XI-1A	Mini-core collections
166	CH1069	B182	-291.453	-56.7967	-4.29147	1e-05	0.99999	japonica	318	558.376	0.561736	13.77	0.787	27.13	Chimao	赤毛	-	Japan	Japan	-	EAR	GJ-tmp	Mini-core collections
167	CH1073	B183	-304.432	-89.873	1.51245	1e-05	0.99999	japonica	260	323.982	0.78882	13.35	0.651	22.77	Qingnuo Kyohatamochi	清 糯 キョハタモチ	4610056	Japan	Japan	-	EAR	GJ-tmp	Mini-core collections
168	CH1074	B184	103.754	16.0539	-14.925	0.895778	0.104222	indica	220	508.328	0.426541	11.37	0.54	32.26	CHANH 148	-	4610057	Vietnam	Viet Nam	T	SEA	XI-adm	Mini-core collections
169	CH1075	B185	160.911	-28.6771	-1.97414	0.99999	1e-05	indica	199	313.89	0.629521	9.52	0.719	22.42	SLK 2-18-2	-	4610058	Laos	Lao People's Democratic Republic	-	SEA	XI-adm	Mini-core collections
170	CH1081	B187	143.468	-2.5388	-37.7976	0.977399	0.022601	indica	159	354.802	0.448003	12.22	0.672	21.16	RP 1570-44-1	-	4610059	India	India	I	SAC	XI-adm	Mini-core collections
171	CH1083	B188	-191.964	279.9	-10.5281	0.135325	0.864675	japonica	192	297.38	0.652617	13.7	0.822	22.57	IRAT 36	-	4610060	Ivory Coast	Cote d'Ivoire	I	WAF	GJ-trp	Mini-core collections
172	CH1085	B189	-193.751	257.238	-13.4724	0.130745	0.869255	japonica	351	716.345	0.48448	14.19	0.789	35.33	IRAT 669	-	4610061	Ivory Coast	Cote d'Ivoire	I	WAF	GJ-trp	Mini-core collections
173	CH1086	B190	-180.881	274.586	-25.4204	0.166365	0.833635	japonica	373	685.928	0.53967	14.5	0.749	31.17	ITA 221	-	4610062	Nigeria	Nigeria	-	WAF	GJ-trp	Mini-core collections
174	CH1088	B191	-201.326	167.355	1.14772	0.137273	0.862727	japonica	295	558.59	0.516964	14.04	0.743	25.75	80 A 60 YR 71009-1-5	-	4610063	Australia	Australia	I	OCE	GJ-trp	Mini-core collections
175	CH1094	B193	145.607	-5.71771	83.3126	0.996031	0.003969	indica	169	322.837	0.513031	9.93	0.688	25.14	C.MEDIO 7	-	4610065	Cuba	Cuba	-	CAM	XI-adm	Mini-core collections
176	CH1095	B194	154.976	-15.8616	71.0741	0.99999	1e-05	indica	193	325.643	0.591522	10.51	0.727	23.26	ECIA 179-S13	-	4610066	Cuba	Cuba	-	CAM	XI-1B	Mini-core collections
177	CH1096	B195	153.281	-13.8519	48.2191	0.99999	1e-05	indica	143	227.873	0.633294	10.16	0.621	19.08	PMS 10B	-	4610067	India	India	-	SAC	XI-adm	Mini-core collections
178	CH1106	B197	153.719	-2.93234	-96.9902	0.99999	1e-05	indica	265	420.895	0.623415	12.12	0.739	23.73	Taizhongxianxuan 2	台中籼选2	-	China	Taiwan	-	EAR	XI-1A	Mini-core collections
179	CH1107	B198	150.014	-16.5345	-144.897	0.99999	1e-05	indica	400	650.448	0.604936	14.44	0.706	29.66	Jiefangxian	解放籼	-	China	China	-	EAS	XI-1A	Mini-core collections
180	CH1108	B199	-247.353	-9.32782	-8.54382	0.027157	0.972843	japonica	335	578.664	0.578194	15.44	0.657	30.93	Hongmisandan	红米三担	-	China	China	-	EAS	GJ-tmp	Mini-core collections
181	CH1111	B200	150.778	-10.8702	91.0927	0.9979	0.0021	indica	302	422.965	0.702495	11.27	0.742	20.8	Jinyou 1	金优1号	4610068	China	China	-	EAS	XI-1B	Mini-core collections
182	CH1112	B201	145.132	6.73563	119.967	0.99999	1e-05	indica	247	398.885	0.605845	8.59	0.717	20.97	Chengnongshuijing	成农水晶	-	China	China	-	EAS	XI-1B	Mini-core collections
183	CH1114	B202	134.156	-12.0528	-22.1507	0.962575	0.037425	indica	362	550.765	0.644422	13.21	0.666	26.43	Baoxie 123B	包协123B	-	China	China	-	EAS	XI-adm	Mini-core collections
184	CH1115	B203	137.057	-5.25897	-59.2598	0.976843	0.023157	indica	368	559.056	0.643916	12.68	0.657	30.97	Biwusheng	秕五升	-	China	China	-	EAS	XI-adm	Mini-core collections
185	CH1117	B204	-255.065	16.0269	-8.05411	1e-05	0.99999	japonica	424	551.816	0.743706	13.93	0.834	32.71	Longhuamaohu	隆化毛葫	-	China	China	-	EAS	GJ-tmp	Mini-core collections
186	CH1125	B205	-240.709	84.0495	-9.52354	0.014256	0.985744	japonica	391	625.943	0.595646	14.08	0.874	29.16	Cunsanli	寸三粒	-	China	China	-	EAS	GJ-adm	Mini-core collections
187	CH1130	B207	120.163	14.9141	-37.8226	0.927307	0.072693	indica	325	517.989	0.608558	13.56	0.646	30.62	Aihechi	矮禾迟	-	China	China	-	EAS	XI-adm	Mini-core collections
188	CH1133	B208	166.915	-29.994	-218.149	0.99999	1e-05	indica	340	485.364	0.687362	12.42	0.673	28.22	Lucaihao	陆财号	-	China	China	-	EAS	XI-1A	Mini-core collections
189	CH1139	B210	139.172	5.64515	-102.38	0.978887	0.021113	indica	237	383.966	0.600913	12.1	0.625	28.5	Nanxiongzaoyouzhan	南雄早油占	-	China	China	-	EAS	XI-1A	Mini-core collections
190	CH1142	B212	-207.584	15.108	-14.0959	0.142724	0.857276	japonica	251	439.648	0.547156	10.56	0.769	28.99	Chikenuo	赤壳糯	-	China	China	-	EAS	GJ-tmp	Mini-core collections
191	CH1146	B213	156.579	-22.6186	-148.74	0.99999	1e-05	indica	347	678.144	0.495941	14.34	0.687	32.68	Liuyenian	柳叶粘	-	China	China	-	EAS	XI-1A	Mini-core collections
192	CH1147	B214	160.344	-10.6458	83.5512	0.99999	1e-05	indica	335	642.138	0.498686	12.95	0.704	32.12	Xuanenchangtanqingzhan	宣恩长坛青粘	-	China	China	-	EAS	XI-1B	Mini-core collections
193	CH1151	B215	-265.593	-22.5704	-6.45682	1e-05	0.99999	japonica	206	321.118	0.63825	10.26	0.79	25.2	Hongqi 5	红旗5号	4610069	China	China	-	EAS	GJ-tmp	Mini-core collections
194	CH1152	B216	130.712	-6.86614	-87.7143	0.95621	0.04379	indica	295	505.928	0.55371	12.64	0.719	34.55	Hanmadao4	旱麻稻	-	China	China	-	EAS	XI-1A	Mini-core collections
195	CH1156	B217	166.132	-29.0055	139.402	0.99999	1e-05	indica	278	487.764	0.540094	13.11	0.713	21.93	Honggu	红谷	-	China	China	-	EAS	XI-1B	Mini-core collections
196	CH1163	B218	-270.267	-14.5113	-5.42454	1e-05	0.99999	japonica	344	460.869	0.69674	16.22	0.792	31.83	Wuzidui	五子堆	-	China	China	-	EAS	GJ-tmp	Mini-core collections
197	CH1168	B219	140.053	0.53699	-58.0747	0.982434	0.017566	indica	484	636.249	0.740761	14.3	0.758	36.22	Haolai	毫莱	-	China	Lao People's Democratic Republic	T	SEA	XI-adm	Mini-core collections
198	CH1171	B221	100.594	28.9731	-88.2742	0.882694	0.117306	indica	401	573.561	0.684116	15.42	0.75	28.89	Fanhaopi	饭毫皮	-	China	China	-	EAS	XI-1A	Mini-core collections
199	CH1173	B222	143.449	-3.92981	-117.723	0.996704	0.003296	indica	306	442.229	0.697426	12.32	0.68	31.49	Beizinuo	背子糯	-	China	China	-	EAS	XI-1A	Mini-core collections
200	CH1180	B223	-246.603	37.147	-9.43572	0.012278	0.987722	japonica	271	438.334	0.580793	14.34	0.724	32.61	Cungunuo	寸谷糯	-	China	China	-	EAS	GJ-tmp	Mini-core collections
201	CH1181	B224	132.663	7.7201	-82.6009	0.958813	0.041187	indica	283	511.67	0.540668	13.98	0.631	28.15	Younian	油粘	-	China	China	-	EAS	XI-1A	Mini-core collections
202	CH1182	B225	-242.842	18.8805	-12.7005	0.039709	0.960291	japonica	225	317.132	0.68996	13	0.648	22.49	Guantuibaihe 1	贯推白禾1	-	China	China	-	EAS	GJ-tmp	Mini-core collections
203	CH1189	B227	99.2378	12.3474	-27.0484	0.884735	0.115265	indica	220	354.064	0.6165	11.91	0.703	25.9	Menjiagao 1	闷加高1	-	China	China	-	EAS	XI-adm	Mini-core collections
204	CH1195	B228	-254.248	26.5943	-6.18385	0.046251	0.953749	japonica	421	603.632	0.648116	14.89	0.802	27.89	Haobayong 1	毫巴永1	-	China	China	-	EAS	GJ-adm	Mini-core collections
205	CH1197	B229	132.105	14.7388	-76.6524	0.956095	0.043905	indica	350	421.882	0.779371	12.35	0.806	26.55	Menjiading 2	闷加丁2	-	China	China	-	EAS	XI-adm	Mini-core collections
206	CH1199	B230	-233.912	73.0897	-17.4657	0.025856	0.974144	japonica	311	471.086	0.636985	12.11	0.682	31.15	Banjiemang2	半节芒	-	China	China	-	EAS	GJ-adm	Mini-core collections
207	CH1203	B231	126.454	3.72874	-33.8079	0.953663	0.046337	indica	329	579.613	0.541001	15.42	0.708	28.54	Dongtingwanxian	洞庭晚籼	-	-	China	-	EAS	XI-adm	Mini-core collections
208	CH1216	B232	150.999	-18.0412	115.796	0.99999	1e-05	indica	416	546.004	0.7479	15.71	0.756	21.67	Xiangaizao 10hao	湘矮早10号	-	China	China	-	EAS	XI-1B	Mini-core collections
209	CH1217	B233	154.718	-18.483	0.751473	0.99999	1e-05	indica	333	483.296	0.671689	16.24	0.686	21.59	Xiangwanxian 1	湘晚籼1号	-	China	China	-	EAS	XI-adm	Mini-core collections
210	CH1220	B234	154.436	-30.7784	-150.228	0.99999	1e-05	indica	377	508.867	0.727478	16.61	0.672	22.21	Aituogu 151	矮沱谷151	-	China	China	I	EAS	XI-1A	Mini-core collections
211	CH1221	B235	-289.538	-87.1382	5.61017	1e-05	0.99999	japonica	263	372.252	0.677592	15.04	0.791	24.9	Zhonghua 8	中花8号	-	China	China	-	EAS	GJ-tmp	Mini-core collections
212	CH1222	B236	-300.914	-78.306	0.333034	1e-05	0.99999	japonica	230	415.351	0.515867	12.5	0.726	27.39	Jindao 1	晋稻1号	4610070	China	China	-	EAS	GJ-tmp	Mini-core collections
213	CH1225	B238	131.927	1.20789	-59.4188	0.960628	0.039372	indica	346	557.034	0.591924	13.93	0.798	24.95	Momi	墨米	-	China	China	-	EAS	XI-adm	Mini-core collections
214	CH1228	B239	144.659	-10.3625	-102.971	0.991399	0.008601	indica	301	433.8	0.678564	15.13	0.701	20.77	Zhendao 232	镇籼232	4610071	China	China	-	EAS	XI-1A	Mini-core collections
215	CH1231	B240	-281.006	-58.9223	-0.719651	1e-05	0.99999	japonica	253	442.086	0.543893	12.71	0.718	23.14	Zhengdao 5	郑稻5号	-	China	China	-	EAS	GJ-tmp	Mini-core collections
216	CH1240	B241	-203.563	141.877	-15.5002	0.114788	0.885212	japonica	295	512.221	0.537697	14.69	0.705	29.17	Lamujia	拉木加	-	China	China	-	EAS	GJ-sbtrp	Mini-core collections
217	CH1244	B242	126.236	27.966	69.2433	0.946655	0.053345	indica	190	338.713	0.557595	8.62	0.749	25.59	Gui 630	圭630	-	China	China	-	EAS	XI-adm	Mini-core collections
218	CH1252	B243	41.6898	78.3177	-19.2271	0.758663	0.241337	indica	274	492.889	0.53408	13.76	0.647	35.28	Huhui 91269	湘恢91269	4610072	China	China	-	EAS	cA (Aus)	Mini-core collections
219	CH1256	B244	136.006	-17.2569	-115.803	0.962391	0.037609	indica	254	563.236	0.426662	12.53	0.771	34.18	Xiangdao	香稻	-	China	China	-	EAS	XI-1A	Mini-core collections
220	CH1257	B245	-226.062	105.672	-9.0775	0.041811	0.958189	japonica	224	442.315	0.468797	11.93	0.766	28.64	Shanjiugu	山酒谷	-	China	China	-	EAS	GJ-sbtrp	Mini-core collections
221	CH1258	B246	140.715	5.68046	-23.3098	0.976973	0.023027	indica	230	331.678	0.7022	12.24	0.75	24.41	Laozaogu	老造谷	-	China	China	-	EAS	XI-adm	Mini-core collections
222	CH1262	B247	133.756	13.4918	-67.6292	0.964559	0.035441	indica	306	409.861	0.729481	13.39	0.685	20.38	Jinnante B	金南特B	-	China	China	-	EAS	XI-adm	Mini-core collections
223	CH1263	B248	158.129	-26.8315	-184.371	0.99999	1e-05	indica	383	509.658	0.738612	14.33	0.755	22.31	Zhuzhen B	竹珍B	-	China	China	I	EAS	XI-1A	Mini-core collections
224	CH1264	B249	163.628	-26.8594	-187.422	0.99999	1e-05	indica	263	409.956	0.619268	12.47	0.642	21.34	Chaoyangyihao B	朝阳一号B	-	China	China	-	EAS	XI-1A	Mini-core collections
225	CH1266	B250	-296.537	-62.2703	-5.09525	1e-05	0.99999	japonica	307	397.903	0.751159	13.36	0.665	20.32	Annongwangeng B	安农晚粳B	-	China	China	-	EAS	GJ-tmp	Mini-core collections
226	CH1271	B252	138.259	-14.8486	-11.344	0.970132	0.029868	indica	158	241.162	0.657291	11.79	0.625	16.44	Xiangai B	献改B	-	China	China	-	EAS	XI-adm	Mini-core collections
227	CH1272	B253	143.897	-10.6718	-42.6297	0.986962	0.013038	indica	337	513.776	0.644454	12.52	0.772	22.97	Jiangnongzao 1 B	江农早1号B	-	China	China	-	EAS	XI-adm	Mini-core collections
228	CH1273	B254	144.678	-12.0617	-41.7312	0.991204	0.008796	indica	347	537.933	0.638251	12.56	0.738	23.59	Jinghu3 B	京虎B	-	China	China	-	EAS	XI-adm	Mini-core collections
229	CH1275	B255	147.64	-7.88626	14.7323	0.986686	0.013314	indica	305	477.217	0.618347	14.71	0.761	26.35	Dianrui 409B	滇瑞409B	-	China	China	-	EAS	XI-adm	Mini-core collections
230	CH1281	B258	-257.317	24.776	-10.3626	1e-05	0.99999	japonica	285	484.781	0.560949	12.54	0.831	31.27	Xingguo	兴国	-	China	China	-	EAS	GJ-tmp	Mini-core collections
231	CH1282	B259	152.989	-19.4303	-151.083	0.99999	1e-05	indica	364	664.715	0.53332	14.4	0.672	32.96	Leihuozhan	雷火占	-	China	China	-	EAS	XI-1A	Mini-core collections
232	CH1285	B260	146.242	-15.3793	-146.65	0.99999	1e-05	indica	311	519.544	0.573044	13.44	0.811	29.02	Mamagu	麻麻谷	-	China	China	-	EAS	XI-1A	Mini-core collections
233	CH1286	B261	156.896	-16.4568	-151.071	0.99999	1e-05	indica	307	438.941	0.68287	14.5	0.663	25.71	Meihuanuo	梅花糯	-	China	China	-	EAS	XI-1A	Mini-core collections
234	CH1290	B263	-301.928	-80.8971	-0.412518	1e-05	0.99999	japonica	216	305.545	0.698468	14.23	0.611	20.13	Weiguo	卫国	-	China	China	-	EAS	GJ-tmp	Mini-core collections
235	CH1294	B264	152.752	-16.6889	-148.942	0.99999	1e-05	indica	342	565.752	0.584982	11.96	0.671	34.08	Sanbaili	三百粒	-	China	China	-	EAS	XI-1A	Mini-core collections
236	CH1295	B265	130.876	1.1669	-58.283	0.946835	0.053165	indica	329	571.39	0.567331	15.07	0.636	34.52	Wukezhan	乌壳占	-	China	China	-	EAS	XI-adm	Mini-core collections
237	CH1296	B266	-208.839	134.996	-15.7386	0.098387	0.901613	japonica	233	354.604	0.619837	16.05	0.801	25.67	Haomake (K)	毫马克(K)	-	China	China	-	EAS	GJ-sbtrp	Mini-core collections
238	CH1299	B268	138.598	5.59768	-92.8031	0.972161	0.027839	indica	299	559.545	0.521407	15.34	0.682	32.62	Nangaogu	南高谷	-	China	China	-	EAS	XI-adm	Mini-core collections
239	CH1302	B269	-299.806	-81.5729	-2.24293	1e-05	0.99999	japonica	208	316.978	0.631619	13.16	0.661	21.25	Yuefu	越富	4610073	China	Japan	-	EAR	GJ-tmp	Mini-core collections
240	CX1	CX1	-227.891	84.9838	-10.5091	0.050164	0.949836	japonica	328	492.561	0.621187	12.77	0.724	24.49	Da Li	Da Li	-	China	-	-	-	-	International Rice Molecular Breeding Network
241	CX10	CX10	147.625	-31.2955	-182.38	0.997903	0.002097	indica	373	621.037	0.56221	15.08	0.772	24.84	Gang 46B	冈46B	4610074	China	China	P	EAS	XI-1A	International Rice Molecular Breeding Network
242	CX100	CX100	97.4009	45.9576	116.644	0.867468	0.132532	indica	267	624.27	0.43064	11.08	0.828	28	Palung 2	-	4610075	Nepal	Nepal	P	SAC	XI-1B	International Rice Molecular Breeding Network
243	CX101	CX101	149.736	-14.2037	-156.576	0.99999	1e-05	indica	366	697.933	0.494408	15.67	0.634	32.62	Hei Mi Chan	-	4610076	Taiwan	China	P	EAS	XI-1A	International Rice Molecular Breeding Network
244	CX102	CX102	150.285	-2.97319	-79.7433	0.99999	1e-05	indica	344	683.325	0.483906	12.4	0.748	33.99	Tek Si Chut	-	4610077	Taiwan	Taiwan	P	EAR	XI-1A	International Rice Molecular Breeding Network
245	CX103	CX103	-1.75432	-10.2355	-13.3859	0.653628	0.346372	japonica	180	513.228	0.346446	10.99	0.666	29.9	Rubio	-	4610078	Peru	Peru	P	SAM	admix	International Rice Molecular Breeding Network
246	CX104	CX104	-119.292	150.895	-30.3366	0.382252	0.617748	japonica	235	465.438	0.501778	13.01	0.74	32.9	Sadri rice 1	-	4610079	Iran	Iran	T	WAS	cB (Bas)	International Rice Molecular Breeding Network
247	CX106	CX106	-185.633	267.047	-16.5808	0.152854	0.847146	japonica	296	541.916	0.540703	13.55	0.854	28.98	SAL BUI BAO	-	4610080	Vietnam	Viet Nam	P	SEA	GJ-trp	International Rice Molecular Breeding Network
248	CX108	CX108	61.7181	30.5175	23.7279	0.802725	0.197275	indica	290	663.408	0.420882	11.39	0.727	38.04	Ziri	-	4610082	India	India	P	SAC	admix	International Rice Molecular Breeding Network
249	CX109	CX109	-179.475	97.3821	-21.9114	0.211064	0.788936	japonica	304	635.722	0.450823	11.62	0.62	32.12	Dacca 6	-	4610083	Philippines	India	P	SAC	GJ-adm	International Rice Molecular Breeding Network
250	CX110	CX110	-108.076	150.923	-29.0825	0.409049	0.590951	japonica	327	678.853	0.469573	12.63	0.725	32.81	UP 15	-	4610084	Japan	Japan	P	EAR	cB (Bas)	International Rice Molecular Breeding Network
251	CX111	CX111	-192.442	274.924	-14.0947	0.133638	0.866362	japonica	359	610.611	0.577275	14.7	0.778	31.12	Giza 14	-	4610085	Egypt	Egypt	P	NAF	GJ-trp	International Rice Molecular Breeding Network
252	CX112	CX112	-96.4827	162.121	-17.174	0.429505	0.570495	japonica	277	653.359	0.402908	12.88	0.456	33.45	Ginga	-	4610086	Japan	Japan	P	EAR	admix	International Rice Molecular Breeding Network
253	CX113	CX113	-188.852	262.5	-12.7624	0.143216	0.856784	japonica	237	420.869	0.555681	10.39	0.863	27.11	Biniapan	-	4610087	-	-	P	-	GJ-trp	International Rice Molecular Breeding Network
254	CX114	CX114	168.992	-35.4599	-196.164	0.99999	1e-05	indica	400	599.165	0.628553	13.59	0.736	22.99	Guang Lu Ai 4	广陆矮4号	-	China	China	P	EAS	XI-1A	International Rice Molecular Breeding Network
255	CX115	CX115	109.672	-5.41336	-42.4718	0.896185	0.103815	indica	316	457.34	0.650844	11.98	0.767	24.8	Yun hui 72	-	-	China	China	P	EAS	XI-adm	International Rice Molecular Breeding Network
256	CX116	CX116	-303.912	-83.1832	1.73519	1e-05	0.99999	japonica	178	366.688	0.478335	12.66	0.673	22.27	Wudadaozhong	五大稻种	4610088	North Korea	Democratic People's Republic of Korea	P	EAR	GJ-tmp	International Rice Molecular Breeding Network
257	CX117	CX117	166.551	-20.1396	-48.8111	0.99999	1e-05	indica	273	512.639	0.520554	12.87	0.75	24.51	IR 65600-27-1-2-2	-	4610089	Philippines	Philippines	I	SER-IRRI	XI-adm	International Rice Molecular Breeding Network
258	CX118	CX118	156.538	-16.1288	-41.2946	0.99999	1e-05	indica	244	386.91	0.599249	10.95	0.753	24.19	Yetuozai	爷驼崽	-	China	China	P	EAS	XI-adm	International Rice Molecular Breeding Network
259	CX119	CX119	162.118	-25.4508	-15.538	0.99999	1e-05	indica	224	424.403	0.500637	12.02	0.686	23.35	P59279	-	-	-	-	P	-	XI-adm	International Rice Molecular Breeding Network
260	CX12	CX12	135.905	-9.53414	46.5342	0.966902	0.033098	indica	154	313.065	0.462012	11.07	0.666	21.22	Huagengxian 74	华粳籼74	4610090	China	China	P	EAS	XI-adm	International Rice Molecular Breeding Network
261	CX120	CX120	101.094	60.6304	78.7624	0.861203	0.138797	indica	298	580.421	0.503259	11.88	0.85	28.61	TKM 6	-	4610091	India	India	P	SAC	XI-adm	International Rice Molecular Breeding Network
262	CX121	CX121	139.623	3.29308	102.004	0.987222	0.012778	indica	285	442.904	0.618317	11.34	0.69	23.27	Guang122	-	-	China	China	P	EAS	XI-1B	International Rice Molecular Breeding Network
263	CX122	CX122	147.798	-5.10362	59.3613	0.998926	0.001074	indica	270	488.098	0.537505	11.7	0.716	25.46	Tai-Zhong-Xian 10	-	-	Taiwan	Taiwan	P	EAR	XI-adm	International Rice Molecular Breeding Network
264	CX123	CX123	152.236	-8.73185	-143.088	0.99999	1e-05	indica	418	633.308	0.601146	13.84	0.72	31.57	Yu Qiu Gu	鱼鳅谷	-	China	China	P	EAS	XI-1A	International Rice Molecular Breeding Network
265	CX125	CX125	154.496	-5.54188	130.825	0.99999	1e-05	indica	208	395.882	0.495553	9.7	0.648	23.16	CAOZHAO-2	-	-	China	China	P	EAS	XI-1B	International Rice Molecular Breeding Network
266	CX128	CX128	150.423	-8.37728	-21.8295	0.99999	1e-05	indica	258	483.981	0.505424	10.67	0.687	34.41	Gajale	-	4610094	Nepal	Nepal	P	SAC	XI-adm	International Rice Molecular Breeding Network
267	CX130	CX130	100.913	3.10888	-13.9254	0.891719	0.108281	indica	429	723.006	0.53671	13.19	0.709	31.95	CHIPDA	-	4610096	India	India	P	SAC	XI-2	International Rice Molecular Breeding Network
268	CX131	CX131	155.422	-16.8164	-169.863	0.99999	1e-05	indica	367	664.951	0.527344	13.42	0.799	31.57	ZALE	-	4610097	Myanmar	Myanmar	I	SEA	XI-1A	International Rice Molecular Breeding Network
269	CX132	CX132	-192.817	271.991	-13.6734	0.130927	0.869073	japonica	283	543.402	0.507794	14.08	0.818	30.56	AP 423	-	4610098	India	India	P	SAC	GJ-trp	International Rice Molecular Breeding Network
270	CX133	CX133	151.248	-31.3888	-183.016	0.99999	1e-05	indica	344	540.296	0.613043	14.48	0.758	23.27	Zhengshan97	珍汕97	-	China	China	I	EAS	XI-1A	International Rice Molecular Breeding Network
271	CX138	CX138	-207.598	-24.5051	-2.14311	0.152949	0.847051	japonica	218	392.714	0.544948	10.09	0.825	20.15	Qd_441	-	4610100	China	China	P	EAS	GJ-adm	International Rice Molecular Breeding Network
272	CX139	CX139	-180.75	94.8917	-21.759	0.205841	0.794159	japonica	363	631.09	0.560694	15.05	0.853	29.49	Amareles	-	4610101	Portugal	Portugal	P	EUR	GJ-adm	International Rice Molecular Breeding Network
273	CX14	CX14	-288.753	-77.6103	-0.377599	1e-05	0.99999	japonica	147	412.033	0.341225	13.51	0.702	24.14	Chennong 265	沈农 265	-	China	China	P	EAS	GJ-tmp	International Rice Molecular Breeding Network
274	CX140	CX140	-311.407	-96.3508	-0.132089	1e-05	0.99999	japonica	248	318.67	0.732168	11.23	0.666	23.45	Nipponbare	-	4610102	Japan	Japan	I	EAR	GJ-tmp	International Rice Molecular Breeding Network
275	CX142	CX142	-229.392	98.0966	-1.57138	0.043258	0.956742	japonica	292	511.923	0.545316	12.43	0.878	32.26	Ai Yeh Lu	-	4610104	China	China	P	EAS	GJ-adm	International Rice Molecular Breeding Network
276	CX143	CX143	-99.806	143.196	-30.8377	0.427811	0.572189	japonica	185	276.952	0.617586	9.81	0.719	25.68	Khasar	-	4610105	Iran	Iran	T	WAS	cB (Bas)	International Rice Molecular Breeding Network
277	CX146	CX146	145.339	4.38047	47.9822	0.996602	0.003398	indica	234	342.865	0.639681	10.85	0.613	21.78	CO 43	-	4610107	India	India	P	SAC	XI-adm	International Rice Molecular Breeding Network
278	CX149	CX149	-79.0943	157.234	-25.4469	0.483455	0.516545	japonica	225	407.612	0.538558	9.55	0.72	20.44	Karnal Local	-	4610110	India	India	P	SAC	cB (Bas)	International Rice Molecular Breeding Network
279	CX15	CX15	83.748	18.7625	87.157	0.823782	0.176218	indica	206	408.888	0.474831	11.12	0.724	21.16	Y 134	-	4610111	China	China	P	EAS	XI-1B	International Rice Molecular Breeding Network
280	CX150	CX150	133.52	18.003	86.5792	0.961896	0.038104	indica	225	419.994	0.518069	9.73	0.685	21.09	Chorofa	-	4610112	Philippines	Philippines	T	SER-IRRI	XI-1B	International Rice Molecular Breeding Network
281	CX151	CX151	-174.918	258.381	-10.9885	0.193647	0.806353	japonica	195	329.739	0.574998	10	0.634	19.81	AZUCENA	-	4610113	Philippines	Philippines	T	SER-IRRI	GJ-trp	International Rice Molecular Breeding Network
282	CX152	CX152	158.93	-12.3283	68.4932	0.99999	1e-05	indica	264	578.334	0.443413	12.9	0.68	21.22	Cisadane	-	4610114	-	Indonesia	I	SER	XI-1B	International Rice Molecular Breeding Network
283	CX153	CX153	112.452	9.954	0.297521	0.919322	0.080678	indica	243	508.17	0.465575	11.42	0.769	30.88	Jalmagna	-	4610115	India	India	P	SAC	XI-2	International Rice Molecular Breeding Network
284	CX154	CX154	128.758	10.9756	20.2367	0.960724	0.039276	indica	245	482.933	0.500601	11.9	0.733	28.46	Khao Dawk Mali 105	-	4610116	Thailand	Thailand	T	SEA	XI-3	International Rice Molecular Breeding Network
285	CX155	CX155	131.161	19.5941	-26.5886	0.955138	0.044862	indica	245	597.52	0.396887	10.34	0.808	33.84	Madhukar	-	4610117	India	India	T	SAC	XI-2	International Rice Molecular Breeding Network
286	CX156	CX156	157.328	-14.6098	65.5852	0.99999	1e-05	indica	208	413.449	0.476229	13.51	0.689	20.62	MR 84	-	4610118	Malaysia	Malaysia	P	SER	XI-adm	International Rice Molecular Breeding Network
287	CX157	CX157	105.285	28.0458	0.701366	0.899849	0.100151	indica	176	410.512	0.415371	13.26	0.616	29.27	PTB 33	-	4610119	India	India	I	SAC	XI-adm	International Rice Molecular Breeding Network
288	CX158	CX158	134.655	17.5825	29.1417	0.970425	0.029575	indica	166	349.576	0.515965	11.59	0.655	23.32	Shwe War Tun	-	4610120	Vietnam	Myanmar	T	SEA	XI-3	International Rice Molecular Breeding Network
289	CX16	CX16	-267.133	-71.5113	0.724996	0.002442	0.997558	japonica	147	295.403	0.490197	14.03	0.79	18.36	Yuan jing 7	-	-	China	China	P	EAS	GJ-tmp	International Rice Molecular Breeding Network
290	CX160	CX160	110.13	28.4715	-25.2588	0.907719	0.092281	indica	212	526.609	0.36113	12.42	0.694	27.88	W 1263	-	4610121	India	India	P	SAC	XI-2	International Rice Molecular Breeding Network
291	CX161	CX161	141.196	-4.00533	77.806	0.9726	0.0274	indica	205	387.915	0.474043	14.01	0.647	20.46	IR 42	-	4610122	Philippines	Philippines	I	SER-IRRI	XI-1B	International Rice Molecular Breeding Network
292	CX162	CX162	161.365	-22.3719	-77.9242	0.99999	1e-05	indica	296	515.561	0.522526	12.55	0.621	24.28	TN1	-	-	Taiwan	Taiwan	I	EAR	XI-1A	International Rice Molecular Breeding Network
293	CX164	CX164	-274.237	-84.9099	2.67245	0.009594	0.990406	japonica	210	330.381	0.584744	13.72	0.696	17.2	Xiushui 09	秀水09	-	China	-	-	-	-	International Rice Molecular Breeding Network
294	CX165	CX165	-290.864	-88.3103	1.97284	1e-05	0.99999	japonica	218	331.687	0.640949	14.23	0.664	19.78	Wuyugeng 3	武育粳3号	4610123	China	China	P	EAS	GJ-tmp	International Rice Molecular Breeding Network
295	CX166	CX166	-278.668	-85.2361	5.12233	1e-05	0.99999	japonica	192	289.32	0.580937	12.02	0.675	19.45	Wuyugeng 14	武育粳14号	-	China	-	-	-	-	International Rice Molecular Breeding Network
296	CX167	CX167	123.349	-6.01197	109.496	0.925112	0.074888	indica	281	487.392	0.557555	12.39	0.803	21.68	Gui 649	桂649	-	China	-	-	-	-	International Rice Molecular Breeding Network
297	CX168	CX168	136.273	-1.42256	106.926	0.972085	0.027915	indica	187	427.317	0.430538	13.85	0.683	22.73	Gui 253	桂253	-	China	-	-	-	-	International Rice Molecular Breeding Network
298	CX169	CX169	110.573	11.3235	111.088	0.907694	0.092306	indica	285	575.196	0.484075	11	0.773	24.34	Minghui 86	明恢86	-	China	-	-	-	-	International Rice Molecular Breeding Network
299	CX17	CX17	159.433	-24.581	8.04855	0.99999	1e-05	indica	167	304.833	0.524391	11.62	0.652	20.85	Yuexiangzhan	粤香占	-	China	China	P	EAS	XI-adm	International Rice Molecular Breeding Network
300	CX170	CX170	148.389	-29.344	-119.379	0.99999	1e-05	indica	282	502.757	0.536238	16.53	0.745	19.73	II32B	II32B	-	China	-	-	-	-	International Rice Molecular Breeding Network
301	CX172	CX172	-304.67	-88.5578	-0.221998	1e-05	0.99999	japonica	260	445.01	0.55117	13.22	0.712	26.5	Changbai 9	长白9号	-	China	-	-	-	-	International Rice Molecular Breeding Network
302	CX173	CX173	-239.321	-89.9132	0.496203	0.090995	0.909005	japonica	204	417.237	0.481277	11.35	0.746	23.45	Huayu 560	花育560	-	China	-	-	-	-	International Rice Molecular Breeding Network
303	CX174	CX174	-252.645	26.4784	-13.2652	0.026243	0.973757	japonica	236	488.079	0.461825	13.5	0.902	24.11	Handao 502	旱稻502	-	China	-	-	-	-	International Rice Molecular Breeding Network
304	CX175	CX175	-246.931	49.6302	-16.9641	0.021085	0.978915	japonica	204	467.14	0.424075	14.44	0.846	23.73	Handao 297	旱稻297	-	China	-	-	-	-	International Rice Molecular Breeding Network
305	CX176	CX176	156.752	-29.8499	69.4673	0.99999	1e-05	indica	224	371.958	0.583031	13.52	0.696	22.27	Huanghuazhan	黄华占	-	China	-	-	-	-	International Rice Molecular Breeding Network
306	CX178	CX178	161.626	-22.8867	48.9333	0.99999	1e-05	indica	235	372.083	0.595531	13.16	0.692	24.93	Zhongguangxiang 1	中广香1号	-	China	-	-	-	-	International Rice Molecular Breeding Network
307	CX179	CX179	-283.319	-82.1511	4.8694	1e-05	0.99999	japonica	208	394.517	0.493012	13.47	0.742	23.82	Songgeng 5	松粳5号	-	China	-	-	-	-	International Rice Molecular Breeding Network
308	CX18	CX18	153.352	-30.4977	-98.4083	0.99999	1e-05	indica	214	463.399	0.435605	12.23	0.705	25.3	Zaoxian 14	早籼 14	4610124	China	China	P	EAS	XI-1A	International Rice Molecular Breeding Network
309	CX180	CX180	-300.204	-76.2668	-0.237884	1e-05	0.99999	japonica	225	410.68	0.527723	12.34	0.743	25.65	Suigeng 3	绥粳3号	-	China	-	-	-	-	International Rice Molecular Breeding Network
310	CX181	CX181	-302.436	-79.4032	0.142601	1e-05	0.99999	japonica	263	397.932	0.620583	12.76	0.687	24.7	Kongyu 131	空育131	-	China	-	-	-	-	International Rice Molecular Breeding Network
311	CX182	CX182	147.409	0.395435	4.91261	0.99999	1e-05	indica	419	757.462	0.528563	13	0.781	29.91	SLG 1	-	4610125	Japan	Japan	P	EAR	XI-adm	International Rice Molecular Breeding Network
312	CX183	CX183	113.395	-35.0105	83.5487	0.917537	0.082463	indica	190	344.549	0.529844	12.23	0.672	22.06	9516-R9516	9516	-	China	-	-	-	-	International Rice Molecular Breeding Network
313	CX184	CX184	115.942	-20.7228	11.9728	0.922012	0.077988	indica	310	494.131	0.605393	15.24	0.684	23.7	Hanhui 10	旱恢10号	-	China	-	-	-	-	International Rice Molecular Breeding Network
314	CX185	CX185	127.95	30.4038	95.6883	0.943921	0.056079	indica	260	549.345	0.459198	8.31	0.771	25.56	Zhonghui 8006	中恢8006	-	China	-	-	-	-	International Rice Molecular Breeding Network
315	CX186	CX186	129.012	19.6613	-32.0713	0.947691	0.052309	indica	311	722.568	0.416963	11.23	0.738	41.63	Pokkali	Pokkali	-	China	-	-	-	-	International Rice Molecular Breeding Network
316	CX187	CX187	-252.86	-71.8158	14.3639	0.068156	0.931844	japonica	148	374.113	0.380693	11.58	0.662	24.47	Liaoxing 1	辽星1号	-	China	-	-	-	-	International Rice Molecular Breeding Network
317	CX188	CX188	-241.921	-68.4658	7.16044	0.06952	0.93048	japonica	212	423.884	0.468081	12.65	0.725	28.69	Minggeng 28	宁粳28	-	China	-	-	-	-	International Rice Molecular Breeding Network
318	CX189	CX189	135.375	1.19779	111.659	0.968154	0.031846	indica	245	404.611	0.575251	11.84	0.67	26.01	Ceng 258	测258	-	China	-	-	-	-	International Rice Molecular Breeding Network
319	CX19	CX19	152.73	-27.9226	26.4516	0.99999	1e-05	indica	245	417.644	0.557484	13.35	0.618	24.97	Zhong 413	中413	-	China	China	P	EAS	XI-adm	International Rice Molecular Breeding Network
320	CX190	CX190	128.784	28.6174	102.347	0.953238	0.046762	indica	348	634.889	0.526781	10.31	0.807	29.59	Zhonghui 8015	中恢8015	-	China	-	-	-	-	International Rice Molecular Breeding Network
321	CX191	CX191	111.718	-35.2827	83.5196	0.91379	0.08621	indica	267	376.641	0.672054	13.03	0.692	23.36	Zhenghui 7954	浙恢7954	-	China	-	-	-	-	International Rice Molecular Breeding Network
322	CX192	CX192	153.723	-21.8022	52.3013	0.99999	1e-05	indica	197	257.116	0.735738	11.48	0.646	21.53	Liushayouzhan 2	柳沙油占2号	-	China	-	-	-	-	International Rice Molecular Breeding Network
323	CX193	CX193	160.196	-27.6904	51.5245	0.99999	1e-05	indica	196	350.279	0.54472	13.3	0.61	26.61	Gui 362 (Guangshihuifuxi)	桂362（广适恢复系）	-	China	-	-	-	-	International Rice Molecular Breeding Network
324	CX194	CX194	138.699	-0.0475725	126.744	0.982981	0.017019	indica	263	422.042	0.584562	12.11	0.706	25.78	Shuhui 498	蜀恢498	-	China	-	-	-	-	International Rice Molecular Breeding Network
325	CX195	CX195	-137.65	-13.5276	21.3594	0.330042	0.669958	japonica	220	392.626	0.54135	11.33	0.79	22.64	Qd_471	Qd_471	-	China	-	-	-	-	International Rice Molecular Breeding Network
326	CX196	CX196	151.753	-28.7912	18.5162	0.99999	1e-05	indica	282	438.899	0.640616	13.52	0.691	25.1	ZD2057	ZD2057	-	China	-	-	-	-	International Rice Molecular Breeding Network
327	CX197	CX197	150.36	-2.26415	62.7783	0.99999	1e-05	indica	292	588.536	0.482361	9.74	0.745	25.83	084(三系恢复系)	084	-	China	-	-	-	-	International Rice Molecular Breeding Network
328	CX198	CX198	168.236	-17.8153	61.3931	0.99999	1e-05	indica	306	489.76	0.619001	12.81	0.681	23.21	9311	9311	-	China	-	-	-	-	International Rice Molecular Breeding Network
329	CX199	CX199	131.785	26.0263	78.3381	0.967927	0.032073	indica	262	527.883	0.495866	9.3	0.808	24.84	Luhui 17	泸恢17	-	China	-	-	-	-	International Rice Molecular Breeding Network
330	CX2	CX2	151.288	-17.0352	-7.98838	0.998898	0.001102	indica	329	569.73	0.555142	12.75	0.76	28.46	BR 11	-	4610126	Bangladesh	Bangladesh	P	SAE	XI-adm	International Rice Molecular Breeding Network
331	CX20	CX20	146.529	-10.8532	-3.94383	0.980586	0.019414	indica	333	562.496	0.555423	12.72	0.72	27.91	Zihui 100	紫恢 100	-	China	China	P	EAS	XI-adm	International Rice Molecular Breeding Network
332	CX200	CX200	142.805	-2.84326	127.759	0.99999	1e-05	indica	357	518.53	0.662826	12.92	0.81	25.24	Shuhui 527	蜀恢527	-	China	-	-	-	-	International Rice Molecular Breeding Network
333	CX201	CX201	-281.929	-56.9033	3.29167	1e-05	0.99999	japonica	160	338.69	0.462282	12.01	0.7	25.09	Minggeng 38	宁粳38	-	China	-	-	-	-	International Rice Molecular Breeding Network
334	CX202	CX202	153.413	-14.5037	25.5188	0.99999	1e-05	indica	227	380.257	0.546266	13.68	0.762	21.8	Sanhuangzhan	三黄占（刘斌提供）	-	China	-	-	-	-	International Rice Molecular Breeding Network
335	CX203	CX203	143.356	-21.854	-120.222	0.982188	0.017812	indica	166	360.363	0.500006	12.01	0.636	24.15	Jin 23B	金23B	-	China	-	-	-	-	International Rice Molecular Breeding Network
336	CX204	CX204	-283.889	-58.3492	5.88727	1e-05	0.99999	japonica	251	452.057	0.509146	12.55	0.664	25.84	Songgeng 8	松粳9号	-	China	-	-	-	-	International Rice Molecular Breeding Network
337	CX205	CX205	-199.716	89.609	-18.116	0.139228	0.860772	japonica	202	389.202	0.511903	12.91	0.739	23.54	IR 69428-6-1-1-3-3	-	4610127	Philippines	Philippines	I	SER-IRRI	GJ-adm	International Rice Molecular Breeding Network
338	CX206	CX206	155.529	-5.18816	96.834	0.99999	1e-05	indica	196	310.898	0.602065	11.81	0.613	21.55	IR 2061-522-6-9	-	4610128	Philippines	Philippines	I	SER-IRRI	XI-1B	International Rice Molecular Breeding Network
339	CX207	CX207	141.442	-14.9135	-8.51311	0.974606	0.025394	indica	213	300.691	0.687435	10.67	0.683	23	Gaozi	高紫	-	China	China	P	EAS	XI-adm	International Rice Molecular Breeding Network
340	CX210	CX210	-67.3183	-20.2847	28.8454	0.485784	0.514216	japonica	387	594.743	0.600198	13.93	0.817	26.97	Qb_604	-	4610130	China	China	P	EAS	admix	International Rice Molecular Breeding Network
341	CX211	CX211	-293.595	-70.7802	-2.84582	1e-05	0.99999	japonica	258	441.454	0.568107	11.34	0.656	23.09	M 3122	-	4610131	China	China	P	EAS	GJ-tmp	International Rice Molecular Breeding Network
342	CX212	CX212	-300.107	-83.5705	-0.685214	1e-05	0.99999	japonica	268	351.701	0.727144	13.29	0.681	22.44	Nongken 58	农垦58	4610132	Japan	Japan	P	EAR	GJ-tmp	International Rice Molecular Breeding Network
343	CX213	CX213	-266.655	-25.4242	-2.84584	0.028019	0.971981	japonica	264	412.393	0.601398	15.88	0.688	26.44	Chennong 89366	沈农89366	-	China	China	P	EAS	GJ-tmp	International Rice Molecular Breeding Network
344	CX214	CX214	-189.419	277.836	-12.612	0.145296	0.854704	japonica	227	474.646	0.470335	19.38	0.902	25.27	Brazil Nuodao	巴西糯稻	4610133	Brazil	Brazil	P	SAM	GJ-trp	International Rice Molecular Breeding Network
345	CX215	CX215	143.502	-4.35746	49.2338	0.990361	0.009639	indica	247	438.028	0.5347	13.55	0.797	21.68	F6	F6	-	China	-	-	-	-	International Rice Molecular Breeding Network
346	CX216	CX216	120.567	7.91283	79.0173	0.938502	0.061498	indica	181	351.426	0.51152	12.48	0.674	24	Hui 752	恢752	-	China	-	-	-	-	International Rice Molecular Breeding Network
347	CX218	CX218	147.083	-31.7509	135.528	0.984459	0.015541	indica	159	278.809	0.549331	12.11	0.665	23.84	Type 3	-	4610134	India	India	P	SAC	XI-1B	International Rice Molecular Breeding Network
348	CX219	CX219	151.647	-1.34106	17.7992	0.995339	0.004661	indica	231	528.269	0.397199	11.07	0.77	23.19	FL 478	-	4610135	Philippines	Philippines	I	SER-IRRI	XI-adm	International Rice Molecular Breeding Network
349	CX220	CX220	-187.384	257.29	-11.0615	0.153241	0.846759	japonica	174	348.888	0.455585	12.76	0.771	23.08	IRAT 109	-	4610137	Brazil	Cote d'Ivoire	I	WAF	GJ-trp	International Rice Molecular Breeding Network
350	CX221	CX221	163.331	-23.2247	-54.6474	0.99999	1e-05	indica	233	439.591	0.540581	12.44	0.676	23.48	Zhongyouzao 81	中优早81	4610138	China	China	P	EAS	XI-adm	International Rice Molecular Breeding Network
351	CX222	CX222	132.912	-13.2268	16.9966	0.963545	0.036455	indica	219	359.726	0.52155	12.76	0.695	24.38	Jiafuzhan	佳辐占	-	China	-	-	-	-	International Rice Molecular Breeding Network
352	CX224	CX224	-285.634	-63.4809	0.722651	1e-05	0.99999	japonica	243	365.189	0.657493	11.4	0.721	23.09	Chugeng 28	楚粳28	-	China	-	-	-	-	International Rice Molecular Breeding Network
353	CX225	CX225	136.467	8.91356	85.5914	0.967481	0.032519	indica	267	494.263	0.522612	12.46	0.743	27.61	IR 77298-14-1-2	-	4610139	Philippines	Philippines	I	SER-IRRI	XI-1B	International Rice Molecular Breeding Network
354	CX226	CX226	138.419	10.5544	95.3178	0.97176	0.02824	indica	222	500.08	0.431508	11.77	0.706	26.82	IR 06G113	-	4610140	Philippines	Philippines	I	SER-IRRI	XI-1B	International Rice Molecular Breeding Network
355	CX227	CX227	61.3042	64.3724	3.10964	0.802701	0.197299	indica	284	587.583	0.47616	13.72	0.767	30.99	KASALATH	-	4610141	Japan	India	T	SAC	cA (Aus)	International Rice Molecular Breeding Network
356	CX228	CX228	102.36	24.3055	-70.1617	0.883137	0.116863	indica	221	428.198	0.495902	10.44	0.72	23.86	Bala	-	4610142	India	India	I	SAC	XI-adm	International Rice Molecular Breeding Network
357	CX230	CX230	160.607	-14.2174	68.8707	0.99999	1e-05	indica	204	431.678	0.47371	10.78	0.7	22.95	IR 64-IL	-	4610144	China	Philippines	I	SER-IRRI	XI-1B	International Rice Molecular Breeding Network
358	CX231	CX231	138.402	-0.37494	53.3666	0.981562	0.018438	indica	169	403.074	0.415512	12.2	0.573	28.82	IR 52561-UBN-1-1-2	-	4610145	Philippines	Philippines	I	SER-IRRI	XI-adm	International Rice Molecular Breeding Network
359	CX232	CX232	128.682	21.201	72.1365	0.948761	0.051239	indica	283	602.464	0.463345	12.32	0.815	28.37	IR 55419-04	-	4610146	Philippines	Philippines	I	SER-IRRI	XI-adm	International Rice Molecular Breeding Network
360	CX233	CX233	144.787	-0.71885	56.9285	0.997409	0.002591	indica	224	423.908	0.524768	12.95	0.753	30.19	IR 58821-23-1-3-1	-	4610147	Philippines	Philippines	I	SER-IRRI	XI-adm	International Rice Molecular Breeding Network
361	CX234	CX234	135.972	11.3094	67.3123	0.965385	0.034615	indica	170	373.256	0.449008	9.36	0.706	23.2	IR 62266-42-6-2	-	4610148	Philippines	Philippines	I	SER-IRRI	XI-adm	International Rice Molecular Breeding Network
362	CX236	CX236	100.585	36.7862	6.46387	0.882677	0.117323	indica	285	584.977	0.485123	15.54	0.757	28.83	Vandana	-	4610150	-	India	I	SAC	XI-adm	International Rice Molecular Breeding Network
363	CX237	CX237	141.768	-6.43292	49.3626	0.97966	0.02034	indica	186	400.363	0.461301	10.91	0.649	22.83	B 6136-3-TB-0-1-5	-	4610151	Philippines	Indonesia	I	SER	XI-1B	International Rice Molecular Breeding Network
364	CX238	CX238	141.699	-3.72456	50.1337	0.978888	0.021112	indica	186	415.782	0.440372	10.88	0.675	23.56	BW 311-9	-	4610152	Philippines	Sri Lanka	P	IOC	XI-1B	International Rice Molecular Breeding Network
365	CX24	CX24	142.62	-6.1311	35.3699	0.977913	0.022087	indica	463	484.765	0.83863	12.75	0.729	22.39	TKM 9	-	4610153	India	India	P	SAC	XI-adm	International Rice Molecular Breeding Network
366	CX240	CX240	137.458	25.8114	82.7523	0.97403	0.02597	indica	221	471.19	0.458243	13.34	0.676	27.36	Carijo	-	4610154	Brazil	Brazil	P	SAM	XI-adm	International Rice Molecular Breeding Network
367	CX241	CX241	-185.756	276.025	-25.7502	0.149961	0.850039	japonica	278	530.415	0.511841	15.06	0.781	30.69	IAC 47	-	4610155	Philippines	Brazil	I	SAM	GJ-trp	International Rice Molecular Breeding Network
368	CX242	CX242	-36.4038	157.769	28.5273	0.538955	0.461045	japonica	173	464.232	0.370644	13.14	0.708	29.34	IR 47686-4-4-B-1	-	4610156	Philippines	Philippines	I	SER-IRRI	admix	International Rice Molecular Breeding Network
369	CX243	CX243	-150.656	231.468	-6.11816	0.260779	0.739221	japonica	247	452.827	0.536077	12.48	0.818	26.87	IR 47686-6-2-1-1	-	4610157	Philippines	Philippines	I	SER-IRRI	GJ-trp	International Rice Molecular Breeding Network
370	CX247	CX247	128.247	-1.34343	59.8095	0.942081	0.057919	indica	330	462.347	0.675424	14.22	0.702	26.9	IRAT 144	-	4610158	Indonesia	Ghana	I	WAF	XI-adm	International Rice Molecular Breeding Network
371	CX248	CX248	-176.461	258.546	-11.8596	0.185373	0.814627	japonica	210	335.153	0.597653	13.55	0.841	24.02	Kinandang Patong	-	4610159	Philippines	Philippines	T	SER-IRRI	GJ-trp	International Rice Molecular Breeding Network
372	CX249	CX249	76.5508	2.89966	100.398	0.818672	0.181328	indica	268	575.843	0.447531	11.5	0.722	26.17	2004	-	4610160	China	China	P	EAS	XI-1B	International Rice Molecular Breeding Network
373	CX25	CX25	157.983	-11.0517	81.9149	0.99999	1e-05	indica	477	598.198	0.77532	13.43	0.784	24.09	Cisanggarung	-	4610161	Indonesia	Indonesia	P	SER	XI-1B	International Rice Molecular Breeding Network
374	CX250	CX250	143.143	-2.28593	128.851	0.99981	0.00019	indica	311	537.836	0.565481	13.7	0.751	25.04	829	-	4610162	China	China	P	EAS	XI-1B	International Rice Molecular Breeding Network
375	CX251	CX251	-290.141	-91.7607	0.811139	1e-05	0.99999	japonica	203	290.484	0.656488	12.53	0.685	21.23	Xudao 4	徐稻4号	-	China	China	P	EAS	GJ-tmp	International Rice Molecular Breeding Network
376	CX253	CX253	155.598	-28.201	2.97475	0.99999	1e-05	indica	276	436.353	0.615441	15.6	0.678	25.15	Yuetai B	粤泰B	-	China	-	-	-	-	International Rice Molecular Breeding Network
377	CX254	CX254	151.884	-14.4142	-75.9932	0.99999	1e-05	indica	283	545.072	0.523503	15.14	0.666	26.6	Xieqingzao B	协青早B	-	China	-	-	-	-	International Rice Molecular Breeding Network
378	CX255	CX255	153.254	-30.5333	-183.247	0.99999	1e-05	indica	414	651.098	0.636327	14.79	0.689	21.56	Zhenshan 97B	珍汕97B	-	China	-	-	-	-	International Rice Molecular Breeding Network
379	CX256	CX256	156.727	-18.6605	-71.4446	0.99999	1e-05	indica	262	451.185	0.514725	13.06	0.725	24.24	Chuanxiang 29B	川香29B	-	China	-	-	-	-	International Rice Molecular Breeding Network
380	CX257	CX257	141.183	-20.4581	-102.368	0.985236	0.014764	indica	184	315.947	0.561181	13.9	0.589	18.7	Bo B	博B	-	China	-	-	-	-	International Rice Molecular Breeding Network
381	CX258	CX258	145.65	-25.428	-130.009	0.985326	0.014674	indica	174	468.152	0.347321	14.55	0.57	24.33	Zhong 9B	中9B	-	China	-	-	-	-	International Rice Molecular Breeding Network
382	CX259	CX259	-263.261	-70.9413	5.16432	0.044168	0.955832	japonica	152	328.731	0.445991	12.14	0.688	24.21	Y16B	Y16B	-	China	-	-	-	-	International Rice Molecular Breeding Network
383	CX26	CX26	145.391	-2.34321	73.1095	0.987278	0.012722	indica	262	418.057	0.606658	11.71	0.642	22.96	Amol3(Sana)	-	-	Iran	Iran	P	WAS	XI-1B	International Rice Molecular Breeding Network
384	CX260	CX260	-224.955	-83.0634	7.14026	0.114159	0.885841	japonica	152	361.49	0.395012	11.49	0.654	25.57	5216B	5216B	-	China	-	-	-	-	International Rice Molecular Breeding Network
385	CX261	CX261	-133.264	-59.2754	56.7791	0.333884	0.666116	japonica	125	363.082	0.3139	12.81	0.656	25.09	C415	C415	-	China	-	-	-	-	International Rice Molecular Breeding Network
386	CX262	CX262	-176.481	258.55	-5.45528	0.189947	0.810053	japonica	235	419.694	0.497573	16.79	0.82	26.6	IAC 3	-	4610163	China	Brazil	I	SAM	GJ-trp	International Rice Molecular Breeding Network
387	CX263	CX263	140.457	1.3339	6.52905	0.979233	0.020767	indica	252	547.799	0.431684	11.84	0.675	22.79	PADISENEMOK	-	4610164	-	Malaysia	T	SER	XI-adm	International Rice Molecular Breeding Network
388	CX265	CX265	138.213	-9.67305	-35.4656	0.975567	0.024433	indica	174	414.198	0.404827	14.21	0.64	25.68	MONOLAYA	-	4610165	United_States	Colombia	P	SAM	XI-adm	International Rice Molecular Breeding Network
389	CX266	CX266	-178.366	240.186	-6.78743	0.185635	0.814365	japonica	150	345.28	0.405795	15.46	0.828	27.24	DINORADO	-	4610166	Philippines	Philippines	T	SER-IRRI	GJ-trp	International Rice Molecular Breeding Network
390	CX267	CX267	146.553	-10.6275	-44.027	0.984744	0.015256	indica	231	488.108	0.457415	12.69	0.713	25.07	IET 1444	-	4610167	India	India	P	SAC	XI-adm	International Rice Molecular Breeding Network
391	CX268	CX268	139.39	-8.49768	12.1661	0.977194	0.022806	indica	182	397.947	0.432816	11.58	0.613	21.69	ARROZVERMELHO	-	4610168	Philippines	Brazil	T	SAM	XI-adm	International Rice Molecular Breeding Network
392	CX269	CX269	-185.592	277.944	-26.2131	0.151242	0.848758	japonica	223	522.417	0.421562	14.96	0.851	25.25	IAC 165	-	4610169	Brazil	Brazil	I	SAM	GJ-trp	International Rice Molecular Breeding Network
393	CX27	CX27	140.677	2.20431	32.2978	0.986855	0.013145	indica	290	420.228	0.670477	12.23	0.736	23.08	Khazar	-	4610170	Iran	Iran	P	WAS	XI-adm	International Rice Molecular Breeding Network
394	CX270	CX270	134.9	-12.6196	-88.6347	0.959104	0.040896	indica	214	413.112	0.493944	13.65	0.584	24.74	TAICHUNGNATIVE1	台中本地1号	-	Taiwan	Taiwan	I	EAR	XI-1A	International Rice Molecular Breeding Network
395	CX273	CX273	140.067	0.0357959	53.6574	0.985091	0.014909	indica	189	386.714	0.46702	12.15	0.652	29.31	NONA BOKRA	-	4610171	India	India	P	SAC	XI-adm	International Rice Molecular Breeding Network
396	CX274	CX274	140.104	-0.00757317	53.7105	0.984778	0.015222	indica	210	427.546	0.46296	11.84	0.667	30.71	IR 26	-	4610172	Philippines	Philippines	I	SER-IRRI	XI-adm	International Rice Molecular Breeding Network
397	CX276	CX276	148.143	10.5114	67.8392	0.998015	0.001985	indica	258	463.357	0.5242	11.61	0.713	22.26	IR 8192-200-3-3-1-1	-	4610174	Philippines	Philippines	I	SER-IRRI	XI-1B	International Rice Molecular Breeding Network
398	CX277	CX277	-218.232	-29.5979	-3.97835	0.125744	0.874256	japonica	188	441.217	0.406728	12.87	0.809	23.9	02428-IL	-	4610175	China	China	I	EAS	GJ-adm	International Rice Molecular Breeding Network
399	CX278	CX278	95.5357	28.5715	2.29243	0.871975	0.128025	indica	227	473.519	0.435877	10.62	0.704	24.19	IR 68	-	4610176	Philippines	Philippines	I	SER-IRRI	XI-adm	International Rice Molecular Breeding Network
400	CX279	CX279	-267.575	-50.2463	8.22481	0.023164	0.976836	japonica	299	355.909	0.777504	14.99	0.717	22.79	Yuedao 1	云稻1号	-	China	-	-	-	-	International Rice Molecular Breeding Network
401	CX28	CX28	105.308	-45.6105	126.089	0.892447	0.107553	indica	288	414.512	0.701684	12.83	0.69	21.93	Gayabyeo	-	4610177	South_Korea	Korea, Republic of	P	EAR	XI-1B	International Rice Molecular Breeding Network
402	CX280	CX280	-88.8238	174.994	33.8431	0.416929	0.583071	japonica	296	441.455	0.626005	12.58	0.811	26.22	Maravilha	-	4610178	Brazil	Brazil	I	SAM	admix	International Rice Molecular Breeding Network
403	CX281	CX281	157.997	-5.98948	44.9651	0.99999	1e-05	indica	194	434.42	0.434115	9.91	0.672	23.21	IR 68897 B	-	4610179	Philippines	Philippines	I	SER-IRRI	XI-1B	International Rice Molecular Breeding Network
404	CX282	CX282	-163.453	41.3817	17.2123	0.24094	0.75906	japonica	300	613.119	0.470174	12.32	0.722	25.79	Lijiangxintuanheigu	丽江新团黑谷	-	China	China	P	EAS	GJ-adm	International Rice Molecular Breeding Network
405	CX283	CX283	-255.878	25.4602	7.86705	0.051176	0.948824	japonica	177	339.436	0.491645	10.69	0.689	29.17	Changyebaochixi	长野保持系	-	China	-	-	-	-	International Rice Molecular Breeding Network
406	CX284	CX284	-189.403	12.673	-9.44675	0.190914	0.809086	japonica	225	478.126	0.422171	12.49	0.885	25.75	Han 502	旱502	-	China	China	P	EAS	GJ-adm	International Rice Molecular Breeding Network
407	CX285	CX285	-180.427	165.029	-7.7243	0.188235	0.811765	japonica	242	435.168	0.520273	12.85	0.816	25.51	Nonglinnuo	农林糯	4610180	China	China	P	EAS	GJ-trp	International Rice Molecular Breeding Network
408	CX286	CX286	-129.852	-42.1668	44.8405	0.33886	0.66114	japonica	191	410.954	0.427212	9.87	0.686	28.24	C 349	-	4610181	China	China	P	EAS	admix	International Rice Molecular Breeding Network
409	CX287	CX287	-233.455	-72.8241	11.7383	0.104884	0.895116	japonica	173	385.027	0.429303	13.36	0.766	24.42	C52	-	-	China	China	P	EAS	GJ-tmp	International Rice Molecular Breeding Network
410	CX288	CX288	129.253	-4.07346	-24.5735	0.942892	0.057108	indica	219	386.756	0.524375	11.45	0.709	20.71	D 11	-	4610182	China	India	P	SAC	XI-adm	International Rice Molecular Breeding Network
411	CX29	CX29	-51.4503	-41.1886	-6.84336	0.510154	0.489846	japonica	448	507.219	0.787233	10.43	0.931	28.47	Milyang 23	-	4610183	North Korea	Korea, Republic of	I	EAR	admix	International Rice Molecular Breeding Network
412	CX291	CX291	134.879	21.7789	101.33	0.971445	0.028555	indica	266	484.73	0.505271	11.1	0.766	25.02	D 15	-	4610184	China	China	P	EAS	XI-adm	International Rice Molecular Breeding Network
413	CX292	CX292	143.169	-2.62303	128.21	0.990218	0.009782	indica	243	520.74	0.431333	10.15	0.742	24.03	Enhui 58	恩恢58	-	China	-	-	-	-	International Rice Molecular Breeding Network
414	CX293	CX293	144.34	15.8606	111.108	0.99173	0.00827	indica	275	524.936	0.47331	9.22	0.728	26.18	Wansan	晚三	-	China	-	-	-	-	International Rice Molecular Breeding Network
415	CX294	CX294	114.639	7.9171	106.383	0.915224	0.084776	indica	269	486.105	0.519317	12.84	0.679	27.04	Minghui 77	明恢77	-	China	-	-	-	-	International Rice Molecular Breeding Network
416	CX295	CX295	141.25	5.38686	80.3613	0.979228	0.020772	indica	234	486.225	0.448602	8.76	0.732	24.52	Chaohui-1	超恢－1	-	China	-	-	-	-	International Rice Molecular Breeding Network
417	CX296	CX296	161.201	-19.6593	23.1406	0.99999	1e-05	indica	262	487.516	0.509334	13.18	0.661	24.09	IR 74	-	4610185	Philippines	Philippines	I	SER-IRRI	XI-adm	International Rice Molecular Breeding Network
418	CX297	CX297	95.9408	7.33139	60.0386	0.870144	0.129856	indica	267	486.537	0.510709	13.23	0.716	22.11	Guihui 2190	贵恢2190	-	China	-	-	-	-	International Rice Molecular Breeding Network
419	CX298	CX298	98.4702	4.32251	70.6504	0.87804	0.12196	indica	278	562.49	0.451297	10.11	0.78	25.89	Guihui 5832	贵恢5832	-	China	-	-	-	-	International Rice Molecular Breeding Network
420	CX299	CX299	-263.324	-86.3956	10.6656	0.012218	0.987782	japonica	219	308.372	0.656394	13.12	0.673	19.05	Minggeng 1	宁粳1号	-	China	-	-	-	-	International Rice Molecular Breeding Network
421	CX3	CX3	153.71	-12.1262	-78.4949	0.99999	1e-05	indica	307	581.775	0.51266	13.07	0.725	29.23	BR 24	-	4610186	Bangladesh	Bangladesh	I	SAC	XI-1A	International Rice Molecular Breeding Network
422	CX30	CX30	137.296	-19.6381	105.314	0.964729	0.035271	indica	264	346.254	0.718739	11.99	0.667	21.39	MR 185	-	4610187	Malaysia	Malaysia	P	SER	XI-1B	International Rice Molecular Breeding Network
423	CX300	CX300	139.582	-6.41832	82.7216	0.990072	0.009928	indica	329	604.516	0.500003	10.69	0.789	26.73	Guihui 168	贵恢168	-	China	-	-	-	-	International Rice Molecular Breeding Network
424	CX301	CX301	123.346	13.5118	95.2538	0.929579	0.070421	indica	228	384.091	0.554502	9.83	0.63	22.89	Qianhui 875	黔恢875	-	China	-	-	-	-	International Rice Molecular Breeding Network
425	CX302	CX302	141.289	-1.31783	110.395	0.986413	0.013587	indica	351	569.2	0.57277	13.01	0.741	26	SB90	SB90	-	China	-	-	-	-	International Rice Molecular Breeding Network
426	CX303	CX303	137.835	-12.6505	59.0201	0.969447	0.030553	indica	276	520.848	0.502881	10.54	0.691	24.3	LX 2007	-	4610188	China	China	P	EAS	XI-adm	International Rice Molecular Breeding Network
427	CX304	CX304	126.653	17.7592	36.5539	0.942068	0.057932	indica	266	494.087	0.509766	12.34	0.724	29.89	Luyin 46	陆引46	4610189	China	China	P	EAS	XI-adm	International Rice Molecular Breeding Network
428	CX305	CX305	146.866	-8.26696	88.0037	0.990368	0.009632	indica	226	409.604	0.524532	13.81	0.64	25.12	ZH 5	-	4610190	China	China	P	EAS	XI-1B	International Rice Molecular Breeding Network
429	CX306	CX306	-284.694	-48.9016	0.753498	1e-05	0.99999	japonica	243	379.979	0.591567	11.23	0.811	26.94	Mongolia Rice	蒙古稻	4610191	China	China	P	EAS	GJ-tmp	International Rice Molecular Breeding Network
430	CX307	CX307	-224.576	14.4155	9.26804	0.113397	0.886603	japonica	194	405.256	0.46583	10.06	0.673	26.23	HP 121	-	4610192	China	China	P	EAS	GJ-adm	International Rice Molecular Breeding Network
431	CX309	CX309	-23.5868	-35.0802	72.5274	0.594085	0.405915	japonica	184	370.24	0.480539	11.27	0.689	22.8	Lunhui 422	轮回422	-	China	-	-	-	-	International Rice Molecular Breeding Network
432	CX31	CX31	157.356	-17.585	72.4631	0.99999	1e-05	indica	318	452.339	0.652192	11.46	0.678	23.31	Hnankar	-	4610193	Myanmar	Myanmar	P	SEA	XI-1B	International Rice Molecular Breeding Network
433	CX310	CX310	138.693	-10.3789	15.4314	0.970656	0.029344	indica	232	393.952	0.524472	10.22	0.723	23.84	F88	F88	-	China	-	-	-	-	International Rice Molecular Breeding Network
434	CX311	CX311	-274.653	-81.759	4.09885	1e-05	0.99999	japonica	219	342.588	0.601516	12.33	0.775	20.01	Wuyungeng 7	武运粳7号	-	China	-	-	-	-	International Rice Molecular Breeding Network
435	CX312	CX312	150.811	-13.9551	56.7934	0.990586	0.009414	indica	300	501.086	0.558539	12.59	0.692	23.84	WH26	WH26	-	China	-	-	-	-	International Rice Molecular Breeding Network
436	CX313	CX313	128.131	29.5947	90.7515	0.951255	0.048745	indica	404	713.769	0.554255	11.91	0.881	24.71	R106	-	-	China	China	P	EAS	XI-adm	International Rice Molecular Breeding Network
437	CX314	CX314	147.428	-19.0895	47.8328	0.980553	0.019447	indica	250	479.179	0.504628	12.73	0.755	28.04	117	-	4610194	China	China	P	EAS	XI-1B	International Rice Molecular Breeding Network
438	CX315	CX315	-250.412	-26.3631	-5.51009	0.036302	0.963698	japonica	228	404.405	0.544963	12.49	0.692	23.48	Zidao	紫稻	4610195	North Korea	Democratic People's Republic of Korea	P	EAR	GJ-tmp	International Rice Molecular Breeding Network
439	CX316	CX316	-99.7825	-54.444	53.6699	0.40217	0.59783	japonica	186	405.81	0.434077	10.44	0.688	27.36	MR 39	-	4610196	China	Malaysia	P	SER	admix	International Rice Molecular Breeding Network
440	CX317	CX317	-185.554	-49.4432	32.7021	0.206696	0.793304	japonica	165	317.38	0.497645	10.88	0.633	24.4	MR 19	-	4610197	China	Malaysia	P	SER	GJ-tmp	International Rice Molecular Breeding Network
441	CX318	CX318	152.844	-25.8408	9.71285	0.995108	0.004892	indica	243	434.345	0.534604	11.89	0.743	25.22	Heiheaihui	黑河瑷珲	-	China	China	P	EAS	XI-adm	International Rice Molecular Breeding Network
442	CX319	CX319	145.908	-0.325738	5.03234	0.997142	0.002858	indica	389	761.913	0.478031	12.69	0.793	27.65	Mengguandamagu	孟关大麻谷	-	China	China	P	EAS	XI-adm	International Rice Molecular Breeding Network
443	CX32	CX32	-125.684	139.398	-9.5872	0.332803	0.667197	japonica	284	358.394	0.804017	10.57	0.648	26.46	Manauthukha	-	4610198	Myanmar	Myanmar	P	SEA	GJ-adm	International Rice Molecular Breeding Network
444	CX320	CX320	-287.519	-89.2352	0.58428	1e-05	0.99999	japonica	197	332.681	0.54524	11.36	0.676	20.65	Zhendao 88	镇稻88	-	China	-	-	-	-	International Rice Molecular Breeding Network
445	CX321	CX321	157.981	-19.2442	13.7484	0.99999	1e-05	indica	299	551.358	0.501367	9.96	0.782	28.59	PD29	PD29	-	China	-	-	-	-	International Rice Molecular Breeding Network
446	CX322	CX322	150.173	-7.07546	16.3019	0.995194	0.004806	indica	244	447.781	0.488948	13.02	0.722	22.7	Honghui 98	红恢98	-	China	-	-	-	-	International Rice Molecular Breeding Network
447	CX324	CX324	-275.4	-74.9586	3.20823	1e-05	0.99999	japonica	200	359.791	0.534189	13.54	0.745	20.61	Nangeng 45	南粳45	-	China	-	-	-	-	International Rice Molecular Breeding Network
448	CX325	CX325	140.229	-1.62699	-36.3128	0.977244	0.022756	indica	207	458.704	0.438447	11.75	0.707	22.97	Hongwan 1	红晚1号	-	China	-	-	-	-	International Rice Molecular Breeding Network
449	CX326	CX326	-187.359	-67.8042	20.3858	0.203754	0.796246	japonica	208	362.619	0.523643	12.93	0.701	18.9	Nangeng 47	南粳47	-	China	-	-	-	-	International Rice Molecular Breeding Network
450	CX328	CX328	161.903	-36.0044	-81.7991	0.99999	1e-05	indica	293	547.268	0.510051	13.39	0.69	23.73	Baoxuan 21	包选21号	-	China	China	P	EAS	XI-1A	International Rice Molecular Breeding Network
451	CX329	CX329	-304.398	-93.7041	2.18532	1e-05	0.99999	japonica	184	318.721	0.537403	13.74	0.623	21.25	Jinchuanyihao	津川一号	4610199	China	China	P	EAS	GJ-tmp	International Rice Molecular Breeding Network
452	CX33	CX33	169.452	-27.7017	26.2699	0.99999	1e-05	indica	540	604.823	0.775245	11.8	0.75	27.98	Shwe Thwe Yin Hyv	-	4610200	Myanmar	Myanmar	P	SEA	XI-1B	International Rice Molecular Breeding Network
453	CX330	CX330	-304.553	-93.6868	1.95601	1e-05	0.99999	japonica	210	335.418	0.571462	14.02	0.637	22.53	Yueguang	越光	4610201	Japan	Japan	P	EAR	GJ-tmp	International Rice Molecular Breeding Network
454	CX331	CX331	-233.74	-80.8871	9.74827	0.089928	0.910072	japonica	161	356.421	0.409478	12.79	0.668	24.91	Song 820	松820	-	China	-	-	-	-	International Rice Molecular Breeding Network
455	CX332	CX332	-287.424	-89.4063	0.578512	1e-05	0.99999	japonica	242	339.655	0.624861	12.29	0.732	20.62	Xudao 3	徐稻3号	-	China	-	-	-	-	International Rice Molecular Breeding Network
456	CX333	CX333	-261.71	4.67351	-4.85795	0.015783	0.984217	japonica	249	378.2	0.595266	13.17	0.788	25.12	Daohuaxiang	稻花香	-	China	-	-	-	-	International Rice Molecular Breeding Network
457	CX335	CX335	152.883	-11.5876	64.6081	0.99999	1e-05	indica	324	518.103	0.578239	16.16	0.682	23.14	B14	B14	-	China	-	-	-	-	International Rice Molecular Breeding Network
458	CX336	CX336	121.323	11.5912	63.8611	0.926577	0.073423	indica	283	461.727	0.576403	13.11	0.621	22.68	B15	B15	-	China	-	-	-	-	International Rice Molecular Breeding Network
459	CX337	CX337	151.764	-4.70356	102.789	0.999236	0.000764	indica	292	433.234	0.63018	13.98	0.669	24.99	B5	B5	-	China	-	-	-	-	International Rice Molecular Breeding Network
460	CX338	CX338	150.812	-4.88031	101.704	0.999308	0.000692	indica	304	448.586	0.617181	14.65	0.584	25.33	B5-10	B5-10	-	China	-	-	-	-	International Rice Molecular Breeding Network
461	CX339	CX339	152.924	-27.624	-99.3846	0.99999	1e-05	indica	354	487.947	0.664001	15.14	0.634	21.94	Luhan 1	绿旱1号	-	China	-	-	-	-	International Rice Molecular Breeding Network
462	CX34	CX34	138.277	3.2434	24.6249	0.974699	0.025301	indica	255	386.174	0.667878	10.73	0.62	22.73	BG 300	-	4610202	Sri Lanka	Sri Lanka	P	IOC	XI-adm	International Rice Molecular Breeding Network
463	CX340	CX340	119.756	-27.8283	77.9263	0.92421	0.07579	indica	279	402.501	0.663745	12.01	0.671	21.81	Hua 564	华564	4610203	China	China	P	EAS	XI-1B	International Rice Molecular Breeding Network
464	CX341	CX341	162.096	-22.5473	49.1012	0.99999	1e-05	indica	279	478.888	0.545814	11.19	0.727	24.96	Hua 565	华565	4610204	China	China	P	EAS	XI-adm	International Rice Molecular Breeding Network
465	CX342	CX342	121.374	18.9592	84.4623	0.932307	0.067693	indica	305	565.115	0.53748	11.27	0.881	26.89	Wanxian 763	皖籼763	4610205	China	China	P	EAS	XI-adm	International Rice Molecular Breeding Network
466	CX343	CX343	109.489	-2.15457	53.3875	0.895516	0.104484	indica	242	385.615	0.59323	11.96	0.84	25.14	Wanxian 77	皖籼77	4610206	China	China	P	EAS	XI-adm	International Rice Molecular Breeding Network
467	CX344	CX344	-278.798	-50.9847	1.28203	0.009557	0.990443	japonica	226	337.694	0.625811	12.43	0.682	24.3	Hexi 41	合系41号	-	China	China	P	EAS	GJ-tmp	International Rice Molecular Breeding Network
468	CX345	CX345	-270.625	-33.3702	2.75325	1e-05	0.99999	japonica	228	312.259	0.6773	12.02	0.738	21.62	Yungeng 23	云粳23号	-	China	China	P	EAS	GJ-tmp	International Rice Molecular Breeding Network
469	CX346	CX346	154.589	-27.8004	29.6238	0.99999	1e-05	indica	282	412.551	0.636978	13.54	0.731	25.27	SAGC-4	-	4610207	China	China	P	EAS	XI-adm	International Rice Molecular Breeding Network
470	CX347	CX347	116.497	-3.60028	55.8984	0.918381	0.081619	indica	326	535.371	0.554212	13.04	0.683	27.84	SAGC-7	-	4610208	China	China	P	EAS	XI-adm	International Rice Molecular Breeding Network
471	CX348	CX348	169.33	-29.1468	72.3167	0.99999	1e-05	indica	245	340.411	0.682955	12.66	0.772	22.34	Zhonghua 1	中华1号	4610209	China	China	P	EAS	XI-1B	International Rice Molecular Breeding Network
472	CX349	CX349	155.442	-18.3443	13.9713	0.99999	1e-05	indica	310	515.374	0.566957	13.99	0.721	22.66	KCD 1	-	4610210	-	-	P	-	XI-adm	International Rice Molecular Breeding Network
473	CX35	CX35	163.201	-15.0436	31.4449	0.99999	1e-05	indica	292	471.83	0.599086	12.33	0.716	21.79	BG 94-1	-	4610211	Sri Lanka	Sri Lanka	P	IOC	XI-adm	International Rice Molecular Breeding Network
474	CX350	CX350	-266.684	-65.2214	6.44648	0.007776	0.992224	japonica	208	316.129	0.617495	13.02	0.714	18.53	Wuyugeng 20	武育粳20号	-	China	China	P	EAS	GJ-tmp	International Rice Molecular Breeding Network
475	CX351	CX351	-245.135	-50.4719	4.54755	0.073667	0.926333	japonica	223	346.978	0.593591	13.61	0.749	23.5	053 A-3	-	4610212	China	China	I	EAS	GJ-tmp	International Rice Molecular Breeding Network
476	CX352	CX352	-160.056	220.301	-2.2105	0.227128	0.772872	japonica	186	436.215	0.422804	12.49	0.775	24.11	BD 007	-	4610213	China	China	P	EAS	GJ-trp	International Rice Molecular Breeding Network
477	CX353	CX353	-202.17	56.9484	-0.888377	0.16328	0.83672	japonica	216	423.55	0.477541	12.41	0.918	23.88	CAU 1	-	4610214	China	Viet Nam	P	SEA	GJ-adm	International Rice Molecular Breeding Network
478	CX355	CX355	-145.145	241.102	-15.7752	0.280216	0.719784	japonica	177	289.767	0.606101	11.7	0.948	19.05	Yunlu 102	云陆102	4610216	China	China	P	EAS	GJ-trp	International Rice Molecular Breeding Network
479	CX356	CX356	-288.646	-91.3978	0.551743	1e-05	0.99999	japonica	182	297.114	0.570087	11.65	0.677	20.79	Yandao 8	盐稻8号	-	China	China	P	EAS	GJ-tmp	International Rice Molecular Breeding Network
480	CX357	CX357	142.903	-0.169674	52.3025	0.97683	0.02317	indica	261	373.116	0.657166	11.74	0.656	23.1	PSBRC 80	-	4610217	Philippines	Philippines	I	SER-IRRI	XI-1B	International Rice Molecular Breeding Network
481	CX358	CX358	148.231	-3.87569	91.5397	0.997105	0.002895	indica	191	403.925	0.463391	11.06	0.668	21.57	PSBRC 82	-	4610218	Philippines	Philippines	I	SER-IRRI	XI-1B	International Rice Molecular Breeding Network
482	CX359	CX359	-167.273	256.798	-8.24055	0.21046	0.78954	japonica	127	289.84	0.419518	11.86	0.709	21.68	Yunlu 103	云陆103	-	China	China	P	EAS	GJ-trp	International Rice Molecular Breeding Network
483	CX360	CX360	159.464	-20.461	67.2977	0.99999	1e-05	indica	219	342.071	0.602017	12.4	0.588	22.92	Y075	-	-	-	-	P	-	XI-1B	International Rice Molecular Breeding Network
484	CX361	CX361	151.619	-24.1517	67.838	0.99999	1e-05	indica	205	333.411	0.586869	12.94	0.64	22.05	G341	-	-	-	-	P	-	XI-1B	International Rice Molecular Breeding Network
485	CX362	CX362	132.43	11.3536	88.7047	0.96061	0.03939	indica	241	438.856	0.515878	12.26	0.667	26.47	YZX1	-	-	-	-	P	-	XI-1B	International Rice Molecular Breeding Network
486	CX363	CX363	127.915	9.6857	63.5946	0.951666	0.048334	indica	231	447.644	0.47729	11.26	0.69	27.73	YZX2	-	-	-	-	P	-	XI-adm	International Rice Molecular Breeding Network
487	CX364	CX364	149.128	-2.14686	75.3952	0.992675	0.007325	indica	216	352.294	0.558654	11.45	0.677	24.12	42686	-	-	-	-	P	-	XI-1B	International Rice Molecular Breeding Network
488	CX365	CX365	-43.887	12.5519	51.9032	0.535661	0.464339	japonica	203	413.802	0.456284	14.25	0.754	19.44	Compact Plant Type Material	紧凑株型材料	-	China	China	P	EAS	admix	International Rice Molecular Breeding Network
489	CX366	CX366	149.843	-9.58788	35.1018	0.986554	0.013446	indica	263	421.867	0.574061	12.45	0.698	28.56	Ganwanxian 37 (926)	赣 晚 籼 37 号（926）	-	China	China	P	EAS	XI-adm	International Rice Molecular Breeding Network
490	CX368	CX368	30.3169	84.1387	-31.973	0.737739	0.262261	indica	259	324.654	0.719061	11.94	0.778	26.8	N 22	-	4610219	India	India	I	SAC	cA (Aus)	International Rice Molecular Breeding Network
491	CX369	CX369	156.179	-21.4068	136.815	0.99999	1e-05	indica	249	423.563	0.552201	13.87	0.701	20.72	IRBB 62	-	4610220	Philippines	Philippines	I	SER-IRRI	XI-1B	International Rice Molecular Breeding Network
492	CX37	CX37	153.368	-13.1709	83.438	0.99999	1e-05	indica	265	418.135	0.622553	10.49	0.655	23.33	OM 997	-	4610221	Vietnam	Viet Nam	P	SEA	XI-1B	International Rice Molecular Breeding Network
493	CX370	CX370	135.562	7.10448	123.676	0.961397	0.038603	indica	274	543.567	0.45722	12.22	0.79	24.68	Chenghui 727	成恢727	-	China	China	P	EAS	XI-1B	International Rice Molecular Breeding Network
494	CX371	CX371	-144.024	231.004	-3.52821	0.276209	0.723791	japonica	170	355.949	0.445555	13.31	0.87	22.84	NERICA 1	-	4610222	Africa	Cote d'Ivoire	I	WAF	GJ-trp	International Rice Molecular Breeding Network
495	CX372	CX372	-140.286	226.077	-5.83918	0.288828	0.711172	japonica	168	316.014	0.482765	11.96	0.836	20.05	NERICA 2	-	4610223	Africa	Cote d'Ivoire	I	WAF	GJ-trp	International Rice Molecular Breeding Network
496	CX373	CX373	-183.525	269.71	-15.4936	0.15911	0.84089	japonica	133	266.158	0.478294	11.78	0.764	22.39	NERICA 8	-	4610224	Africa	Cote d'Ivoire	I	WAF	GJ-trp	International Rice Molecular Breeding Network
497	CX374	CX374	-182.663	273.542	-15.6665	0.162673	0.837327	japonica	149	346.35	0.403602	12.79	0.763	22.55	NERICA 9	-	4610225	Africa	Cote d'Ivoire	I	WAF	GJ-trp	International Rice Molecular Breeding Network
498	CX375	CX375	156.89	-8.3254	76.7732	0.99999	1e-05	indica	255	461.388	0.499966	13.07	0.683	23.87	NERICA-L-1	-	4610226	Africa	Cote d'Ivoire	I	WAF	XI-1B	International Rice Molecular Breeding Network
499	CX376	CX376	145.636	-13.2723	59.427	0.9815	0.0185	indica	235	404.244	0.542716	12.53	0.754	26.72	NERICA-L-20	-	4610227	Africa	Cote d'Ivoire	I	WAF	XI-1B	International Rice Molecular Breeding Network
500	CX377	CX377	158.418	-17.4285	68.0003	0.99999	1e-05	indica	197	366.446	0.517692	10.81	0.681	21.8	NERICA-L-27	-	4610228	Africa	Cote d'Ivoire	I	WAF	XI-1B	International Rice Molecular Breeding Network
501	CX378	CX378	159.897	-23.4614	55.7557	0.99999	1e-05	indica	236	337.255	0.641507	12.7	0.6	23.45	Huhan 15	沪旱15	-	China	China	P	EAS	XI-1B	International Rice Molecular Breeding Network
502	CX379	CX379	151.186	-10.9776	70.6347	0.99999	1e-05	indica	201	391.527	0.488249	12.74	0.647	21.37	Nionoka	-	4610229	Mali	Mali	P	WAF	XI-1B	International Rice Molecular Breeding Network
503	CX380	CX380	-282.167	-84.4057	3.81005	1e-05	0.99999	japonica	237	344.702	0.662885	13.24	0.731	18.54	Yandao 9	盐稻9号	-	China	China	P	EAS	GJ-tmp	International Rice Molecular Breeding Network
504	CX381	CX381	151.28	-7.69144	72.2477	0.99999	1e-05	indica	231	445.903	0.492354	11.42	0.696	23.56	Adny 11	-	4610230	-	Mali	P	WAF	XI-1B	International Rice Molecular Breeding Network
505	CX382	CX382	154.621	-6.21393	98.4805	0.99999	1e-05	indica	303	515.562	0.565256	11.41	0.761	26.65	Kogomg 1-1	-	4610231	-	-	P	-	XI-1B	International Rice Molecular Breeding Network
506	CX383	CX383	-273.77	-4.06341	-3.97991	1e-05	0.99999	japonica	307	497.847	0.591169	13.92	0.747	30.92	Hongza	红杂	-	China	China	P	EAS	GJ-tmp	International Rice Molecular Breeding Network
507	CX384	CX384	-276.543	-14.5566	-3.26218	1e-05	0.99999	japonica	313	504.832	0.605993	12.89	0.795	31.6	Fengza	丰杂	-	China	China	P	EAS	GJ-tmp	International Rice Molecular Breeding Network
508	CX385	CX385	157.979	-21.3103	85.2748	0.99999	1e-05	indica	231	396.382	0.563952	12.16	0.683	23.14	NPT-100	-	4610232	China	China	P	EAS	XI-1B	International Rice Molecular Breeding Network
509	CX386	CX386	147.148	-19.0441	21.6039	0.984808	0.015192	indica	321	549.042	0.572243	13.66	0.734	26.61	NPT-114	-	4610233	China	China	P	EAS	XI-adm	International Rice Molecular Breeding Network
510	CX387	CX387	141.799	-2.37688	120.086	0.99999	1e-05	indica	257	466.253	0.522875	11.9	0.728	24.5	1088	-	4610234	-	-	P	-	XI-1B	International Rice Molecular Breeding Network
511	CX388	CX388	145.576	-0.727433	109.036	0.994143	0.005857	indica	279	517.454	0.51616	11.62	0.796	25.82	KR 200	-	4610235	Thailand	Thailand	P	SEA	XI-1B	International Rice Molecular Breeding Network
512	CX389	CX389	-212.487	-85.254	11.8963	0.152212	0.847788	japonica	160	336.82	0.451484	13	0.656	21.86	Jinyuan 85	津原85	4610236	China	China	P	EAS	GJ-tmp	International Rice Molecular Breeding Network
513	CX390	CX390	133.938	7.63302	-98.2531	0.970732	0.029268	indica	299	706.541	0.402673	14.04	0.736	37.69	Yuelianggu	月亮谷	-	China	China	P	EAS	XI-adm	International Rice Molecular Breeding Network
514	CX391	CX391	-271.243	-34.3196	2.76098	1e-05	0.99999	japonica	222	347.13	0.651752	11.91	0.748	23.15	YJ 30	-	4610237	China	China	P	EAS	GJ-tmp	International Rice Molecular Breeding Network
515	CX392	CX392	160.062	-9.16994	82.6802	0.99999	1e-05	indica	156	319.763	0.458727	8.94	0.586	20.46	SARD	-	4610238	-	-	P	-	XI-adm	International Rice Molecular Breeding Network
516	CX393	CX393	162.671	-28.9031	50.6924	0.99999	1e-05	indica	204	348.107	0.556538	12.42	0.668	21.94	Huangsizhan	黄丝占	-	China	China	P	EAS	XI-1B	International Rice Molecular Breeding Network
517	CX394	CX394	160.397	-25.6277	55.3722	0.99999	1e-05	indica	269	364.27	0.706553	14.05	0.698	23.99	Molizhanxuan	茉莉占选	4610239	China	China	P	EAS	XI-1B	International Rice Molecular Breeding Network
518	CX395	CX395	-43.2208	109.934	26.3937	0.529627	0.470373	japonica	156	270.188	0.571772	12.65	0.81	19.41	YSBR 1	-	4610240	China	China	P	EAS	admix	International Rice Molecular Breeding Network
519	CX396	CX396	-300.074	-89.5303	3.04724	1e-05	0.99999	japonica	206	324.596	0.614976	12.25	0.71	20.93	Guandong 194 (Soft Rice)	关东194（软米）	4610241	Japan	Japan	P	EAR	GJ-tmp	International Rice Molecular Breeding Network
520	CX397	CX397	-294.868	-87.2185	4.94569	1e-05	0.99999	japonica	199	285.083	0.680528	12.25	0.778	19.35	Nangeng 46 (Soft Rice)	南粳46（软米）	-	China	China	P	EAS	GJ-tmp	International Rice Molecular Breeding Network
521	CX399	CX399	146.026	-3.0519	46.2493	0.989599	0.010401	indica	220	412.554	0.516427	10.61	0.708	22.56	Matatag 2	-	4610242	Philippines	Philippines	I	SER-IRRI	XI-1B	International Rice Molecular Breeding Network
522	CX4	CX4	-59.1959	-37.1767	-8.08648	0.504795	0.495205	japonica	355	674.655	0.501015	14.13	0.808	30.98	93072	-	4610243	China	China	P	EAS	XI-adm	International Rice Molecular Breeding Network
523	CX402	CX402	-55.2844	59.3468	-11.35	0.538816	0.461184	japonica	297	411.938	0.671827	15.35	0.791	25.93	TOG 6542	-	4610246	Africa	West Africa	P	WAF	admix	International Rice Molecular Breeding Network
524	CX403	CX403	159.493	-14.9523	70.8082	0.99999	1e-05	indica	229	398.397	0.554793	11.04	0.701	21.94	IR 64 A	-	4610247	Philippines	Philippines	I	SER-IRRI	XI-1B	International Rice Molecular Breeding Network
525	CX42	CX42	152.886	-28.45	25.8214	0.99999	1e-05	indica	289	427.743	0.638594	13.05	0.732	25.19	IR 68552-55-3-2	-	4610248	Philippines	Philippines	I	SER-IRRI	XI-adm	International Rice Molecular Breeding Network
526	CX43	CX43	156.736	-6.50417	45.3499	0.99999	1e-05	indica	252	419.281	0.582164	11.44	0.707	22.6	IR 66897 B	-	4610249	Philippines	Philippines	I	SER-IRRI	XI-1B	International Rice Molecular Breeding Network
527	CX44	CX44	147.777	-4.56189	67.1828	0.996817	0.003183	indica	351	480.255	0.694613	10.48	0.696	23.87	IR 58025 B	-	4610251	Philippines	Philippines	I	SER-IRRI	XI-1B	International Rice Molecular Breeding Network
528	CX441	CX441	-170.223	-6.29188	8.98125	0.236751	0.763249	japonica	290	499.227	0.561654	11.66	0.955	24.79	-	-	-	China	-	-	-	-	International Rice Molecular Breeding Network
529	CX45	CX45	162.92	0.496305	92.8006	0.99999	1e-05	indica	417	531.67	0.701717	11.08	0.703	23.93	Dhan 4	-	4610252	India	India	P	SAC	XI-1B	International Rice Molecular Breeding Network
530	CX46	CX46	40.9526	80.2047	21.5078	0.733155	0.266845	indica	310	431.851	0.660667	14.63	0.642	26.29	Pusa (Basmati 1)	-	4610253	India	Pakistan	T	SAW	admix	International Rice Molecular Breeding Network
531	CX463	CX463	139.229	2.3993	43.5933	0.96163	0.03837	indica	353	512.227	0.665996	12	0.732	20.52	33	33（荃银引进二系恢）	-	China	-	-	-	-	International Rice Molecular Breeding Network
532	CX465	CX465	168.087	-18.2917	60.8945	0.99999	1e-05	indica	352	575.805	0.595092	13.97	0.766	23.63	Anxuan 6	安选6号	-	China	-	-	-	-	International Rice Molecular Breeding Network
533	CX467	CX467	144.501	-14.536	0.63812	0.995766	0.004234	indica	234	358.044	0.60907	9.9	0.75	24.22	Xianhui 207	先恢207	-	China	-	-	-	-	International Rice Molecular Breeding Network
534	CX469	CX469	161.727	-28.8267	65.5286	0.99999	1e-05	indica	225	332.229	0.639116	13.25	0.669	22.46	R15	HR15(三系恢复系)	-	China	-	-	-	-	International Rice Molecular Breeding Network
535	CX47	CX47	-278.506	-29.0767	0.99775	1e-05	0.99999	japonica	361	491.61	0.69824	15.22	0.742	26.24	Diangeng	滇粳	4610254	China	China	P	EAS	GJ-tmp	International Rice Molecular Breeding Network
536	CX472	CX472	129.768	31.1529	76.1991	0.95486	0.04514	indica	329	547.082	0.574294	11.6	0.811	24.26	38	838(三系恢复系）	-	China	-	-	-	-	International Rice Molecular Breeding Network
537	CX474	CX474	152.912	-17.3409	7.32107	0.99187	0.00813	indica	205	303.118	0.654203	12.48	0.68	22.66	287	R287(两系恢复系)	-	China	-	-	-	-	International Rice Molecular Breeding Network
538	CX475	CX475	136.143	23.0871	86.2826	0.975188	0.024812	indica	202	364.309	0.550707	10.15	0.698	21.95	Yuehui 9113	岳恢9113	-	China	-	-	-	-	International Rice Molecular Breeding Network
539	CX477	CX477	139.753	-19.5346	46.6632	0.972316	0.027684	indica	240	493.923	0.458891	10.09	0.599	29.67	Xianghui 299	湘恢299	-	China	-	-	-	-	International Rice Molecular Breeding Network
540	CX478	CX478	158.944	-26.5668	23.2046	0.99999	1e-05	indica	272	405.854	0.632801	13.68	0.701	23.35	Changhui 121	昌恢121	-	China	-	-	-	-	International Rice Molecular Breeding Network
541	CX48	CX48	133.049	26.0134	126.799	0.978623	0.021377	indica	289	584.733	0.472924	10.28	0.736	26.91	PT 60	-	4610255	China	China	P	EAS	XI-adm	International Rice Molecular Breeding Network
542	CX480	CX480	146.567	-12.5442	66.0138	0.9857	0.0143	indica	219	353.513	0.593159	9.85	0.807	24.07	432	R432(三系恢复系)	-	China	-	-	-	-	International Rice Molecular Breeding Network
543	CX481	CX481	143.978	-13.9353	1.19831	0.994464	0.005536	indica	228	365.354	0.573478	10.13	0.761	24.08	207R	207R	-	China	-	-	-	-	International Rice Molecular Breeding Network
544	CX482	CX482	155.679	-15.2722	58.593	0.99999	1e-05	indica	306	613.085	0.456344	10.68	0.689	26.86	402	R402(三系恢复系)	-	China	-	-	-	-	International Rice Molecular Breeding Network
545	CX483	CX483	148.627	-5.11256	57.8995	0.991371	0.008629	indica	304	528.17	0.531144	14.37	0.737	23.91	458	R458(三系恢复系)	-	China	-	-	-	-	International Rice Molecular Breeding Network
546	CX484	CX484	144.717	-18.2951	61.6125	0.979748	0.020252	indica	290	556.449	0.480573	10.78	0.772	24.83	T0463	T0463	-	China	-	-	-	-	International Rice Molecular Breeding Network
547	CX485	CX485	155.144	-17.7603	44.4147	0.99999	1e-05	indica	240	466.185	0.483297	9.83	0.697	25.12	T0974	T0974	-	China	-	-	-	-	International Rice Molecular Breeding Network
548	CX486	CX486	155.203	-20.7671	-97.7261	0.99999	1e-05	indica	237	416.375	0.550952	11.16	0.737	24.23	ZR02	ZR02	-	China	-	-	-	-	International Rice Molecular Breeding Network
549	CX49	CX49	-199.276	-27.8247	14.719	0.161671	0.838329	japonica	275	472.93	0.574282	11.31	0.703	21.53	NAN-29-2	-	4610256	China	China	P	EAS	GJ-tmp	International Rice Molecular Breeding Network
550	CX492	CX492	-275.603	-75.5478	6.52384	1e-05	0.99999	japonica	215	260.948	0.804038	11.7	0.661	18.33	Ninggeng 3	宁粳3号	-	China	-	-	-	-	International Rice Molecular Breeding Network
551	CX493	CX493	-284.036	-79.2958	1.06468	1e-05	0.99999	japonica	271	358.955	0.725711	12.3	0.69	20.11	Yangfugeng 8	扬辐粳8号	-	China	-	-	-	-	International Rice Molecular Breeding Network
552	CX494	CX494	-256.171	-71.4853	10.5049	0.019304	0.980696	japonica	227	368.755	0.580727	12.24	0.805	20.16	Yanggeng 4038	扬粳4038	-	China	-	-	-	-	International Rice Molecular Breeding Network
553	CX495	CX495	-280.061	-93.4776	0.698709	1e-05	0.99999	japonica	221	340.896	0.611169	11.58	0.711	19.4	Zhendao 99	镇稻99	-	China	-	-	-	-	International Rice Molecular Breeding Network
554	CX496	CX496	-252.639	-69.8551	10.4115	0.038869	0.961131	japonica	210	308.76	0.652258	13.17	0.696	19.04	Wugeng 15	武粳15	-	China	-	-	-	-	International Rice Molecular Breeding Network
555	CX497	CX497	-273.938	-84.5498	3.85116	1e-05	0.99999	japonica	306	302.592	1.01174	14.35	0.717	15.91	Wuyungeng 21	武运粳21	-	China	-	-	-	-	International Rice Molecular Breeding Network
556	CX498	CX498	-271.53	-85.0941	4.23941	1e-05	0.99999	japonica	251	350.264	0.646854	11.43	0.718	19.11	Huageng 6	华粳6号	-	China	-	-	-	-	International Rice Molecular Breeding Network
557	CX499	CX499	-300.03	-94.5102	1.44094	1e-05	0.99999	japonica	224	302.825	0.74622	12.78	0.796	20.23	Nangeng 44	南粳44	-	China	-	-	-	-	International Rice Molecular Breeding Network
558	CX5	CX5	117.688	-22.6867	21.5771	0.91172	0.08828	indica	207	499.681	0.410817	13.38	0.657	23.58	108S	-	-	China	China	P	EAS	XI-adm	International Rice Molecular Breeding Network
559	CX50	CX50	167.175	-28.6802	26.5937	0.99999	1e-05	indica	205	418.475	0.487324	12.21	0.637	26.53	Ai Zi DAO	-	-	China	China	P	EAS	XI-1B	International Rice Molecular Breeding Network
560	CX500	CX500	-278.572	-84.9605	5.13834	1e-05	0.99999	japonica	214	259.171	0.748029	12	0.692	18.41	Wuxianggeng 14	武香粳14号	-	China	-	-	-	-	International Rice Molecular Breeding Network
561	CX501	CX501	-287.715	-89.268	0.467893	1e-05	0.99999	japonica	267	282.821	0.847748	12.21	0.717	19.43	Xudao 5	徐稻5号	-	China	-	-	-	-	International Rice Molecular Breeding Network
562	CX502	CX502	-288.473	-91.7034	0.428673	1e-05	0.99999	japonica	240	332.339	0.675447	11.99	0.743	20.23	Liangeng 4	连粳4号	-	China	-	-	-	-	International Rice Molecular Breeding Network
563	CX503	CX503	-281.04	-83.808	3.02486	1e-05	0.99999	japonica	195	317.809	0.591144	11.41	0.792	20.47	Changnonggeng 5	常农粳5号	-	China	-	-	-	-	International Rice Molecular Breeding Network
564	CX504	CX504	-291.749	-98.6961	3.3804	1e-05	0.99999	japonica	196	324.554	0.566015	13.19	0.814	18.79	Wuyungeng 19	武运粳19号	-	China	-	-	-	-	International Rice Molecular Breeding Network
565	CX505	CX505	163.273	-26.8071	49.5909	0.99999	1e-05	indica	229	374.948	0.586383	13.08	0.703	21.71	Texianzhan 25	特籼占25	-	China	-	-	-	-	International Rice Molecular Breeding Network
566	CX506	CX506	151.263	-16.7784	44.828	0.99999	1e-05	indica	228	347.545	0.620029	11.8	0.729	19.5	Xianxiaozhan	籼小占	-	China	-	-	-	-	International Rice Molecular Breeding Network
567	CX507	CX507	159.18	-24.1473	58.4396	0.99999	1e-05	indica	254	346.453	0.708271	14.54	0.763	22.87	Fenghuazhan	丰华占	-	China	-	-	-	-	International Rice Molecular Breeding Network
568	CX508	CX508	156.578	-25.7795	55.1486	0.99999	1e-05	indica	296	370.754	0.746371	14	0.709	22.59	Qilisimiao	齐粒丝苗	-	China	-	-	-	-	International Rice Molecular Breeding Network
569	CX509	CX509	165.567	-27.7422	19.7705	0.99999	1e-05	indica	221	347.508	0.631455	11.7	0.615	22.37	Zhenhuiai 1	珍桂矮1号	-	China	-	-	-	-	International Rice Molecular Breeding Network
570	CX51	CX51	99.5396	-6.12242	-70.3879	0.891058	0.108942	indica	439	782.996	0.548637	18.62	0.735	32.21	Babaomi	-	4610257	China	China	P	EAS	XI-adm	International Rice Molecular Breeding Network
571	CX510	CX510	157.053	-29.2285	59.1371	0.99999	1e-05	indica	268	374.996	0.685661	13.43	0.685	23.08	Guinongzhan	桂农占	-	China	-	-	-	-	International Rice Molecular Breeding Network
572	CX511	CX511	160.945	-30.9401	62.031	0.99999	1e-05	indica	251	352.044	0.714767	12.5	0.714	22.5	Hemeizhan	合美占	-	China	-	-	-	-	International Rice Molecular Breeding Network
573	CX512	CX512	162.478	-20.6082	60.5027	0.99999	1e-05	indica	201	286.774	0.65594	12.31	0.575	21.01	Yuxiangyouzhan	玉香油占	-	China	-	-	-	-	International Rice Molecular Breeding Network
574	CX513	CX513	158.404	-25.6814	62.034	0.99999	1e-05	indica	222	291.753	0.703493	12.37	0.687	22.13	Yuejingsimiao 2	粤晶丝苗2号	-	China	-	-	-	-	International Rice Molecular Breeding Network
575	CX514	CX514	154.757	-24.5598	38.6929	0.998476	0.001524	indica	191	316.279	0.586189	11.16	0.706	21.52	Yesizhan	野丝占	-	China	-	-	-	-	International Rice Molecular Breeding Network
576	CX515	CX515	154.228	-15.8726	72.6315	0.99999	1e-05	indica	180	304.251	0.567341	9.74	0.666	23.4	Guihuazhan	桂华占	-	China	-	-	-	-	International Rice Molecular Breeding Network
577	CX516	CX516	158.054	-23.0638	74.4551	0.99999	1e-05	indica	176	269.31	0.644052	10.1	0.646	22.43	Youzhan 8	油占8号	-	China	-	-	-	-	International Rice Molecular Breeding Network
578	CX517	CX517	-254.563	-36.5174	2.16792	0.030732	0.969268	japonica	209	401.615	0.505357	12.89	0.641	25.09	Dongnong 428	东农428	-	China	-	-	-	-	International Rice Molecular Breeding Network
579	CX518	CX518	-287.413	-40.4424	0.171402	1e-05	0.99999	japonica	191	355.938	0.533098	12.89	0.714	24.93	Kendao 12	垦稻12	-	China	-	-	-	-	International Rice Molecular Breeding Network
580	CX519	CX519	-304.65	-78.3835	-0.213434	1e-05	0.99999	japonica	272	441.961	0.595964	12.85	0.75	24.64	Kenjiandao 6	垦鉴稻6	-	China	-	-	-	-	International Rice Molecular Breeding Network
581	CX52	CX52	146.365	-1.06643	5.33172	0.999807	0.000193	indica	366	744.017	0.464852	13.15	0.748	28.8	Diandun 502	滇囤502	4610258	China	China	P	EAS	XI-adm	International Rice Molecular Breeding Network
582	CX520	CX520	-269.666	-70.3856	5.29516	0.025126	0.974874	japonica	219	428.246	0.482858	12.82	0.816	24.77	Longdao 5	龙稻5	-	China	-	-	-	-	International Rice Molecular Breeding Network
583	CX521	CX521	-299.915	-81.4651	-1.95967	1e-05	0.99999	japonica	193	328.988	0.573841	12.04	0.734	20.64	Longgeng 20	龙粳20	-	China	-	-	-	-	International Rice Molecular Breeding Network
584	CX522	CX522	-286.712	-59.3951	-0.943863	1e-05	0.99999	japonica	184	332.171	0.54639	12.22	0.737	24.13	Longgeng 21	龙粳21	-	China	-	-	-	-	International Rice Molecular Breeding Network
585	CX523	CX523	-300.486	-76.0729	-0.467891	1e-05	0.99999	japonica	202	397.829	0.495518	12.28	0.765	24.63	Longgeng 24	龙粳24	-	China	-	-	-	-	International Rice Molecular Breeding Network
586	CX524	CX524	-298.684	-75.7182	-0.599149	1e-05	0.99999	japonica	247	439.519	0.523841	12.61	0.794	26.11	Longgeng 26	龙粳26	-	China	-	-	-	-	International Rice Molecular Breeding Network
587	CX525	CX525	-255.287	-50.7411	3.69865	0.062831	0.937169	japonica	318	417.778	0.711969	12.66	0.853	25.99	Sanjiang 1	三江1	-	China	-	-	-	-	International Rice Molecular Breeding Network
588	CX526	CX526	-244.374	-57.7219	10.882	0.071163	0.928837	japonica	160	344.826	0.445165	12.76	0.626	26.29	Song 01-173	松01-173	-	China	-	-	-	-	International Rice Molecular Breeding Network
589	CX527	CX527	-297.348	-66.5268	-1.52417	1e-05	0.99999	japonica	229	335.858	0.66247	13.34	0.716	24.46	Songgeng 10	松粳10	-	China	-	-	-	-	International Rice Molecular Breeding Network
590	CX528	CX528	-293.268	-74.7296	-0.446786	0.0046	0.9954	japonica	205	346.023	0.570111	12.48	0.704	24.2	Songgeng 6	松粳6	-	China	-	-	-	-	International Rice Molecular Breeding Network
591	CX529	CX529	-298.51	-77.0583	-0.90162	1e-05	0.99999	japonica	231	379.343	0.584333	12.95	0.719	23.64	Suigeng 10	绥粳10	-	China	-	-	-	-	International Rice Molecular Breeding Network
592	CX53	CX53	152.465	-16.6074	-11.9198	0.99999	1e-05	indica	283	540.524	0.510721	12.69	0.719	29.12	Jiangxisimiao	江西丝苗	4610259	China	China	P	EAS	XI-adm	International Rice Molecular Breeding Network
593	CX531	CX531	-297.346	-65.4847	0.117478	1e-05	0.99999	japonica	203	397.996	0.491643	13.2	0.717	26	Suigeng 7	绥粳7	-	China	-	-	-	-	International Rice Molecular Breeding Network
594	CX532	CX532	-292.127	-59.6736	-1.52347	1e-05	0.99999	japonica	167	309.728	0.513702	11.12	0.728	23.22	Suigeng 8	绥粳8	-	China	-	-	-	-	International Rice Molecular Breeding Network
595	CX533	CX533	-288.612	-60.1081	0.643686	1e-05	0.99999	japonica	185	401.19	0.455917	11.55	0.715	24.54	Suigeng 9	绥粳9	-	China	-	-	-	-	International Rice Molecular Breeding Network
596	CX534	CX534	-283.195	-88.637	-0.433915	0.017445	0.982555	japonica	202	345.026	0.545542	13.4	0.65	23.72	Tongnian 1	通粘1号	4610260	China	China	P	EAS	GJ-tmp	International Rice Molecular Breeding Network
597	CX535	CX535	-305.274	-85.0006	0.869089	1e-05	0.99999	japonica	195	384.122	0.476544	11.05	0.693	27.35	Fuyuan 4	富源4号	-	China	-	-	-	-	International Rice Molecular Breeding Network
598	CX536	CX536	-295.383	-87.656	1.93084	1e-05	0.99999	japonica	205	230.495	0.898703	12.05	0.725	23.24	Tonghe 832	通禾832	-	China	-	-	-	-	International Rice Molecular Breeding Network
599	CX537	CX537	142.83	12.788	49.0351	0.980089	0.019911	indica	290	353.787	0.8055	13.38	0.772	22.7	Xiangwanxian 11	湘晚籼11号	-	China	-	-	-	-	International Rice Molecular Breeding Network
600	CX538	CX538	149.802	3.41326	63.1843	0.99999	1e-05	indica	259	320.198	0.815422	11.46	0.745	25.69	Xiangwanxian 13	湘晚籼13号	-	China	-	-	-	-	International Rice Molecular Breeding Network
601	CX539	CX539	153.371	-23.7236	-125.014	0.99999	1e-05	indica	233	292.307	0.773152	12.72	0.692	21.65	Xiangzaoxian 24	湘早籼24号	-	China	-	-	-	-	International Rice Molecular Breeding Network
602	CX54	CX54	146.675	1.75965	-33.8427	0.996336	0.003664	indica	291	528.424	0.504098	16.33	0.638	32.3	Linyitangdao	临沂塘稻	-	China	China	P	EAS	XI-adm	International Rice Molecular Breeding Network
603	CX540	CX540	160.233	-21.5385	-74.9742	0.99999	1e-05	indica	293	331.986	0.865257	12.34	0.684	23.26	Xiangzaoxian 31	湘早籼31号	-	China	-	-	-	-	International Rice Molecular Breeding Network
604	CX541	CX541	149.375	-20.6151	-77.0886	0.99999	1e-05	indica	258	354.636	0.713179	11.95	0.721	25.07	Xiangzaoxian 45	湘早籼45号	-	China	-	-	-	-	International Rice Molecular Breeding Network
605	CX543	CX543	-263.916	-77.5043	6.31242	1e-05	0.99999	japonica	194	237.855	0.879124	13.65	0.708	18.32	Xiushui 114	秀水114	-	China	-	-	-	-	International Rice Molecular Breeding Network
606	CX544	CX544	-267.514	-80.9848	7.91601	1e-05	0.99999	japonica	249	285.501	0.918685	13.92	0.741	20.07	Xiushui 123	秀水123	-	China	-	-	-	-	International Rice Molecular Breeding Network
607	CX545	CX545	-268.04	-81.3617	9.5626	1e-05	0.99999	japonica	178	209.844	0.854854	13.05	0.742	17.36	Xiushui 128	秀水128	-	China	-	-	-	-	International Rice Molecular Breeding Network
608	CX546	CX546	-289.881	-87.2718	5.71553	1e-05	0.99999	japonica	228	277.501	0.829432	12.68	0.746	24.66	Zhonghua 11	中花11	-	China	-	-	-	-	International Rice Molecular Breeding Network
609	CX547	CX547	-275.083	-74.2639	2.39603	1e-05	0.99999	japonica	226	238.231	0.949742	12.29	0.674	21.02	Zhegeng 22	浙粳22	-	China	-	-	-	-	International Rice Molecular Breeding Network
610	CX548	CX548	149.695	-28.1913	-9.4902	0.994024	0.005976	indica	266	300.361	0.833065	12.34	0.706	21.76	Zhongjian 100	中鉴100	4610261	China	China	P	EAS	XI-adm	International Rice Molecular Breeding Network
611	CX549	CX549	162.627	-24.1368	-48.237	0.99999	1e-05	indica	262	336.745	0.771451	10.96	0.675	26.21	Zhongjian 99-38	中鉴99-38	-	China	-	-	-	-	International Rice Molecular Breeding Network
612	CX55	CX55	160.048	-25.3012	-159.425	0.99999	1e-05	indica	325	499.697	0.624655	13.06	0.813	26.39	Pengshantieganzhan	彭山铁杆占	-	China	China	P	EAS	XI-1A	International Rice Molecular Breeding Network
613	CX550	CX550	159.965	-27.5067	-20.7872	0.99999	1e-05	indica	218	343.199	0.63964	10.65	0.602	24.45	Jiayu 948	嘉育948	-	China	-	-	-	-	International Rice Molecular Breeding Network
614	CX551	CX551	-282.452	-85.5378	4.44866	1e-05	0.99999	japonica	236	268.717	0.858097	11.29	0.799	21.85	Jia 991	嘉991	-	China	-	-	-	-	International Rice Molecular Breeding Network
615	CX552	CX552	-270.099	-82.1077	7.88612	1e-05	0.99999	japonica	200	260.525	0.778315	12.51	0.736	19.66	Jia 33	嘉33	-	China	-	-	-	-	International Rice Molecular Breeding Network
616	CX553	CX553	-286.995	-88.2268	0.821719	1e-05	0.99999	japonica	262	264.139	0.99053	12.48	0.829	21.39	Liangeng 6	连粳6号	-	China	-	-	-	-	International Rice Molecular Breeding Network
617	CX554	CX554	158.765	-30.2203	-119.071	0.99999	1e-05	indica	356	371.314	0.949149	13.97	0.741	24.95	Jinzao 47	金早47	-	China	-	-	-	-	International Rice Molecular Breeding Network
618	CX556	CX556	-288.799	-86.5922	3.67209	1e-05	0.99999	japonica	178	250.57	0.685685	10.65	0.696	23.57	Liaogeng 454	辽粳454	-	China	-	-	-	-	International Rice Molecular Breeding Network
619	CX557	CX557	-273.65	-80.3503	4.04021	1e-05	0.99999	japonica	168	262.558	0.636393	9.9	0.631	24.35	Liaogeng 9	辽粳9	-	China	-	-	-	-	International Rice Molecular Breeding Network
620	CX558	CX558	-242.904	-72.0455	8.74452	0.090316	0.909684	japonica	203	349.594	0.538235	10.75	0.695	21.11	Yanfeng 47	盐丰47	-	China	-	-	-	-	International Rice Molecular Breeding Network
621	CX559	CX559	146.982	-20.8196	-64.4011	0.99615	0.00385	indica	309	530.971	0.542897	14.34	0.728	26.57	Quanzhen 10	泉珍10号	-	China	-	-	-	-	International Rice Molecular Breeding Network
622	CX56	CX56	-289.187	-46.8654	-1.44536	1e-05	0.99999	japonica	305	532.924	0.561286	14	0.773	26.05	Yunguang 8	云光8号	-	China	China	P	EAS	GJ-tmp	International Rice Molecular Breeding Network
623	CX560	CX560	162.799	-11.1633	48.2471	0.99999	1e-05	indica	272	410	0.644466	12.08	0.65	23.57	Ganwanxian 30	赣晚籼30号	-	China	-	-	-	-	International Rice Molecular Breeding Network
624	CX57	CX57	-204.805	-45.8068	16.5201	0.16505	0.83495	japonica	390	626.048	0.573685	13.84	0.828	25.74	Zhongchao 123	中超123	-	China	China	P	EAS	GJ-tmp	International Rice Molecular Breeding Network
625	CX58	CX58	-270.145	-4.02975	-1.25808	1e-05	0.99999	japonica	414	474.756	0.806399	15.83	0.843	23.92	Giza 159	-	4610262	Egypt	Egypt	I	NAF	GJ-tmp	International Rice Molecular Breeding Network
626	CX59	CX59	-89.4152	143.965	-22.0524	0.451608	0.548392	japonica	86	220.475	0.366774	10.52	0.568	24.27	Milagrosa, Zawa Banday	-	4610263	Philippines	Philippines	T	SER-IRRI	cB (Bas)	International Rice Molecular Breeding Network
627	CX6	CX6	-96.9978	-53.6208	54.3438	0.412009	0.587991	japonica	177	374.14	0.461116	10.22	0.705	27.13	C418	-	-	China	China	P	EAS	admix	International Rice Molecular Breeding Network
628	CX60	CX60	103.817	-16.3637	85.0823	0.891733	0.108267	indica	230	499.396	0.436466	12.77	0.683	21.92	Basmati	-	4610264	India	India	T	SAC	XI-1B	International Rice Molecular Breeding Network
629	CX61	CX61	130.985	-5.63509	-62.8064	0.958481	0.041519	indica	181	383.931	0.440363	14.67	0.594	27.59	Bhavani	-	4610265	India	India	I	SAC	XI-1A	International Rice Molecular Breeding Network
630	CX63	CX63	31.9511	84.1844	-33.7374	0.741045	0.258955	indica	274	654.641	0.409802	14.41	0.684	28.07	Jhona 349	-	4610266	India	India	P	SAC	cA (Aus)	International Rice Molecular Breeding Network
631	CX64	CX64	117.256	35.3791	47.8946	0.912262	0.087738	indica	244	455.427	0.520678	13	0.821	26.57	IRAT 352	-	4610267	Philippines	Brazil	I	SAM	XI-3	International Rice Molecular Breeding Network
632	CX65	CX65	-110.805	158.767	-28.1514	0.403166	0.596834	japonica	302	488.056	0.590361	13.02	0.671	29.85	Domsiah	-	4610268	Iran	Iran	T	WAS	cB (Bas)	International Rice Molecular Breeding Network
633	CX66	CX66	-112.076	158.572	-28.5839	0.399806	0.600194	japonica	545	364.169	1.24703	12.2	0.755	29.03	Tarom molaii	-	4610269	Iran	Iran	P	WAS	cB (Bas)	International Rice Molecular Breeding Network
634	CX67	CX67	-112.567	157.381	-28.6745	0.396903	0.603097	japonica	243	456.879	0.513405	12.64	0.714	29.74	Binam	-	4610270	Iran	Iran	P	WAS	cB (Bas)	International Rice Molecular Breeding Network
635	CX68	CX68	143.884	-1.74361	87.6189	0.994435	0.005565	indica	131	396.239	0.309025	10.74	0.7	23.53	MR 106	-	4610271	Malaysia	Malaysia	P	SER	XI-adm	International Rice Molecular Breeding Network
636	CX69	CX69	70.1286	37.1519	36.1723	0.805681	0.194319	indica	131	356.631	0.365168	10.78	0.705	24.61	MR 167	-	4610272	Malaysia	Malaysia	P	SER	XI-adm	International Rice Molecular Breeding Network
637	CX70	CX70	142.21	2.17256	61.7888	0.987498	0.012502	indica	148	346.797	0.435634	12.1	0.667	20.38	MR 77 (Seberang)	-	4610273	Malaysia	Malaysia	P	SER	XI-adm	International Rice Molecular Breeding Network
638	CX71	CX71	135.186	4.34061	-2.96587	0.97383	0.02617	indica	162	437.131	0.368981	12.24	0.665	25.82	Innmayebaw	-	4610274	Malaysia	Malaysia	P	SER	XI-3	International Rice Molecular Breeding Network
639	CX72	CX72	-21.1561	121.388	-8.55255	0.602317	0.397683	japonica	113	355.678	0.315945	10.89	0.659	22.58	Basmati 385	-	4610275	Pakistan	Pakistan	I	SAW	cB (Bas)	International Rice Molecular Breeding Network
640	CX73	CX73	159.294	-11.4242	84.9652	0.99999	1e-05	indica	208	458.926	0.454688	13.33	0.642	27.46	IR 6	-	4610276	Philippines	Philippines	I	SER-IRRI	XI-1B	International Rice Molecular Breeding Network
641	CX74	CX74	-296.51	-65.31	-0.285252	1e-05	0.99999	japonica	212	424.075	0.468703	12.94	0.688	25.13	JP-5	-	4610277	Pakistan	Pakistan	P	SAW	GJ-tmp	International Rice Molecular Breeding Network
642	CX75	CX75	149.556	-15.5697	50.4211	0.992029	0.007971	indica	255	582.864	0.430588	12.41	0.731	25.31	At 354	-	4610278	Sri Lanka	Sri Lanka	P	IOC	XI-adm	International Rice Molecular Breeding Network
643	CX76	CX76	139.852	-2.4718	46.6626	0.982131	0.017869	indica	177	445.893	0.396945	12.62	0.734	25.92	BG 304	-	4610279	Sri Lanka	Sri Lanka	P	IOC	XI-1B	International Rice Molecular Breeding Network
644	CX77	CX77	-201.356	213.001	-6.16578	0.120746	0.879254	japonica	156	402.591	0.388946	14.14	0.805	22.35	Lemont	-	4610280	United_States	United States of America	I	NAM	GJ-trp	International Rice Molecular Breeding Network
645	CX78	CX78	-261.951	40.8682	-10.2429	0.004556	0.995444	japonica	208	470.213	0.42689	12.9	0.674	24.5	M 401	-	4610281	United_States	United States of America	I	NAM	GJ-tmp	International Rice Molecular Breeding Network
646	CX79	CX79	156.277	-11.7745	45.1749	0.99999	1e-05	indica	135	357.435	0.391401	13.17	0.772	21.54	Cs 94	-	4610282	Vietnam	Viet Nam	P	SEA	XI-1B	International Rice Molecular Breeding Network
647	CX8	CX8	126.633	27.6558	100.597	0.946204	0.053796	indica	218	513.388	0.417025	8.09	0.813	22.66	Chenghui 448	成恢448	-	China	China	P	EAS	XI-adm	International Rice Molecular Breeding Network
648	CX80	CX80	155.406	-12.8986	51.3813	0.99999	1e-05	indica	225	494.315	0.46071	13.25	0.745	26.54	OM 1706	-	4610283	Vietnam	Viet Nam	P	SEA	XI-1B	International Rice Molecular Breeding Network
649	CX82	CX82	148.939	-6.32305	48.9344	0.996149	0.003851	indica	178	404.354	0.461215	12.91	0.722	22.68	X 21	-	4610284	Vietnam	Viet Nam	P	SEA	XI-1B	International Rice Molecular Breeding Network
650	CX83	CX83	161.133	-12.1187	60.2966	0.99999	1e-05	indica	164	423.635	0.38218	14.13	0.759	22.1	X 22	-	4610285	Vietnam	Viet Nam	P	SEA	XI-1B	International Rice Molecular Breeding Network
651	CX84	CX84	159.637	-17.8595	24.0282	0.99999	1e-05	indica	276	502.071	0.53647	15.18	0.787	20.85	X 23	-	4610286	Vietnam	Viet Nam	P	SEA	XI-adm	International Rice Molecular Breeding Network
652	CX85	CX85	159.626	-5.40961	29.9536	0.99999	1e-05	indica	142	322.926	0.43833	13.5	0.624	20.71	C 71	-	4610287	Vietnam	Viet Nam	P	SEA	XI-adm	International Rice Molecular Breeding Network
653	CX86	CX86	135.986	-42.2732	40.0921	0.969903	0.030097	indica	228	435.093	0.522616	16.02	0.724	22.62	C 70	-	4610288	Vietnam	Viet Nam	P	SEA	XI-adm	International Rice Molecular Breeding Network
654	CX87	CX87	155.135	-33.8866	24.9019	0.99999	1e-05	indica	260	464.538	0.55192	15.48	0.763	23.8	Q 5	-	4610289	Vietnam	Viet Nam	P	SEA	XI-adm	International Rice Molecular Breeding Network
655	CX88	CX88	149.173	-17.6844	-138.284	0.99999	1e-05	indica	201	520.465	0.379672	14.61	0.713	27.81	Huanyangnian	缓阳粘	-	China	China	P	EAS	XI-1A	International Rice Molecular Breeding Network
656	CX89	CX89	122.404	19.0536	43.167	0.935632	0.064368	indica	228	551.328	0.407498	13.32	0.733	26.08	M 202	-	4610290	United_States	United States of America	I	NAM	XI-adm	International Rice Molecular Breeding Network
657	CX9	CX9	158.288	-29.4363	65.1033	0.99999	1e-05	indica	211	429.895	0.477366	14.41	0.735	24.22	Fengaizhan	丰矮占	-	China	China	P	EAS	XI-1B	International Rice Molecular Breeding Network
658	CX90	CX90	99.4561	45.5424	116.837	0.872163	0.127837	indica	334	746.375	0.439889	11.74	0.809	29.2	Chhomromg	-	4610291	Nepal	Nepal	P	SAC	XI-1B	International Rice Molecular Breeding Network
659	CX91	CX91	150.493	-10.1535	83.8861	0.995353	0.004647	indica	236	470.967	0.462532	13.11	0.643	24.74	Govind	-	4610292	India	India	P	SAC	XI-1B	International Rice Molecular Breeding Network
660	CX92	CX92	155.993	-5.73298	131.873	0.99999	1e-05	indica	271	504.734	0.50631	9.75	0.587	23.61	UPR 191-66	-	4610293	India	India	P	SAC	XI-1B	International Rice Molecular Breeding Network
661	CX93	CX93	146.854	-7.81122	0.0251852	0.989776	0.010224	indica	345	639.297	0.5226	12.93	0.7	27.5	TGMS 29	-	4610294	India	India	I	SAC	XI-adm	International Rice Molecular Breeding Network
662	CX94	CX94	145.173	-0.199693	27.1992	0.992084	0.007916	indica	177	410.94	0.405952	12.3	0.619	17.64	Swarna	-	4610295	India	India	I	SAC	XI-adm	International Rice Molecular Breeding Network
663	CX96	CX96	161.198	-19.7625	51.2596	0.99999	1e-05	indica	278	522.388	0.497589	11.89	0.642	25.22	Ajaya	-	4610296	India	India	P	SAC	XI-1B	International Rice Molecular Breeding Network
664	CX97	CX97	172.954	-23.5157	49.5668	0.99999	1e-05	indica	224	521.06	0.414027	12.25	0.651	24.26	Budda	-	4610297	India	India	P	SAC	XI-1B	International Rice Molecular Breeding Network
665	CX98	CX98	121.884	26.0991	-22.2031	0.932562	0.067438	indica	346	741.493	0.445395	14.12	0.807	34.99	Doddabyranella	-	4610298	India	India	P	SAC	XI-2	International Rice Molecular Breeding Network
666	CX99	CX99	124.807	23.5374	-27.0855	0.937936	0.062064	indica	294	693.91	0.382747	14.23	0.753	36.76	Doddi	-	4610299	India	India	P	SAC	XI-2	International Rice Molecular Breeding Network
* shows the phenotypic data had been published in our previous study (DOI: https://doi.org/10.1371/journal.pgen.1007521).
The following information is from research of 3010 rice accession (DOI: https://doi.org/10.1038/s41586-018-0063-9):
IRGC_gid: International Rice Genebank Collection (IRGC) gid.
Country_Origin_supplied: Country of origin as initially indicated by supplier.
Country_Origin_updated: Country of origin updated by cross-database checking of provenance (Genesys) or the most common country of origin for accessions with the same name from IRGC.
Status_with_Pedigree-plus-knowledge: Status of the type of material for the source accession if given in IRGC taking into account whether or not a pedigree exists and updated based on knowledge of named varieties. I = improved, P = 'promising', T = traditional.
Region_of_Origin: Classification of countries of origins into geographical zones.
K9_group_Admixture: Classification of 3010 rice accessions based on ADMIXTURE for K = 9 where: XI-1A is Xian/indica subpopulation 1A XI-1B is Xian/indica subpopulation 1B XI-2 is Xian/indica subpopulation 2 XI-3 is Xian/indica subpopulation 3 XI-adm is Xian/indica admixed types between two or more XI subpopulations GJ-adm is Geng/japonica admixed types between two or more GJsubpopulations GJ-trp …
