# Supplementary material for: Genetic basis and network underlying synergistic roots and shoots biomass accumulation revealed by genome-wide association studies in rice
Source: Sci Rep. 2021 Jul 2;11:13769. doi: 10.1038/s41598-021-93170-3 (PMC8253791; doi:10.1038/s41598-021-93170-3)
Supplement: Supplementary file 4 — Supplementary Table 3. [file 41598_2021_93170_MOESM4_ESM.xlsx]

## Sheet: Table_S3
Supplementary table 3 Summary of QTLs and SNPs associated with the six traits detected by GWAS.
Population	Trait	SNP	Chromosome	Position	-log(P)	Known QTL	Known gene	PVE
Full population	Root weight (14)	Chr1_26778175	1	26778175	6.29			0.0244
		Chr2_23931502	2	23931502	8.73			0.016
		Chr3_34880951	3	34880951	7.44			0.022
		Chr3_35398801	3	35398801	12.87			0.0665
		Chr4_7996523	4	7996523	8.63	Tamura et al., 2011		0.0157
		Chr6_7277359	6	7277359	6.05			0.0228
		Chr6_18467756	6	18467756	8.75	Tamura et al., 2011		0.0148
		Chr6_28750719	6	28750719	6.46	Tamura et al., 2011		0.0255
		Chr6_30045542	6	30045542	10.46		OsPTR9	0.0576
		Chr7_13264692	7	13264692	7.73		RePRP2.1, RePRP2.2	0.0379
		Chr8_6966865	8	6966865	6.31			0.007
		Chr10_6096235	10	6096235	12.35	Tamura et al., 2011		0.0174
		Chr11_28816421	11	28816421	11.53		WDL1	0.0413
		Chr12_17311797	12	17311797	8.46			0.0124
	Shoot weight (13)	Chr1_24803735	1	24803735	11.2		OsWRKY11	0.0287
		Chr1_41971576	1	41971576	6.66			0.0656
		Chr1_43139130	1	43139130	6.82			0.0071
		Chr2_27503596	2	27503596	7.76			0.028
		Chr3_7628331	3	7628331	7.31			0.0221
		Chr5_6020893	5	6020893	7.97		JMJ703	0.0758
		Chr5_24055731	5	24055731	6.98			0.0045
		Chr6_9827304	6	9827304	8.07			0.0053
		Chr7_19348504	7	19348504	6.25			0.0028
		Chr7_27699272	7	27699272	7.29			0.0452
		Chr9_5685378	9	5685378	6.33			0.0184
		Chr10_1339882	10	1339882	6.69			0.0468
		Chr10_21256365	10	21256365	7.68			0.0261
	Ratio of root to shoot (10)	Chr1_23104043	1	23104043	6.33			0.0009
		Chr2_7382634	2	7382634	7.82			0.0473
		Chr4_3937428	4	3937428	8.08			0.0176
		Chr4_14159362	4	14159362	8.63			0.0231
		Chr6_30047965	6	30047965	6.99		OsPTR9	0.0641
		Chr7_15006834	7	15006834	9.5		OsPHR2	0.026
		Chr7_20053726	7	20053726	6.82	Tamura et al., 2011		0.0144
		Chr9_18093002	9	18093002	10.44	Tamura et al., 2011	Oshox4	0.0442
		Chr12_3649171	12	3649171	9.82			0.0052
		Chr12_15243172	12	15243172	8.86			0.043
	Shoot length (17)	Chr1_13766370	1	13766370	8.9			0.0017
		Chr1_28526807	1	28526807	17.06			0.1513
		Chr1_34523189	1	34523189	9.14			0.0614
		Chr1_40779352	1	40779352	11.95			0.0127
		Chr2_2181734	2	2181734	15.75			0.0918
		Chr2_9993567	2	9993567	7.55			0.0175
		Chr3_11828657	3	11828657	6.22		OsGLU1	0.0091
		Chr4_1796062	4	1796062	6.22			0.0164
		Chr6_1118367	6	1118367	8.78			0.0299
		Chr6_11000125	6	11000125	8.7			0.0032
		Chr6_21574106	6	21574106	8			0.1067
		Chr7_18407253	7	18407253	9.06		CHR729	0.0009
		Chr9_5002009	9	5002009	8.63			0.0979
		Chr10_2589901	10	2589901	7.23			0.041
		Chr10_12906270	10	12906270	6.11			0.0205
		Chr10_23035624	10	23035624	9.77		OsNMD3	0.0715
		Chr12_19354001	12	19354001	7.89		OsbHLH133	0.0191
	Root length (15)	Chr1_33278770	1	33278770	7.03	Tamura et al., 2011	OsGH3.1	0.0364
		Chr2_8619483	2	8619483	6.35	Tamura et al., 2011		0.001
		Chr2_17712888	2	17712888	7.77	Tamura et al., 2011		0.0176
		Chr3_34801309	3	34801309	6.18	Tamura et al., 2011		0.0405
		Chr4_24571751	4	24571751	7.22	Tamura et al., 2011		0.0602
		Chr4_25120945	4	25120945	9.97	Tamura et al., 2011		0.0242
		Chr6_30077572	6	30077572	6.28		OsPTR9	0.0263
		Chr7_1244488	7	1244488	7.62		Crl-5, OsPR1a	0.0542
		Chr7_28066939	7	28066939	7.73	Tamura et al., 2011		0.0059
		Chr8_6201957	8	6201957	7.4			0.0305
		Chr10_273004	10	273004	8.12	Tamura et al., 2011		0.0373
		Chr10_13106609	10	13106609	7.89			0.0213
		Chr12_7088379	12	7088379	6.5			0.03
		Chr12_17215000	12	17215000	8.86			0.0262
		Chr12_17869886	12	17869886	10.61			0.0159
	Root thickness (20)	Chr1_22317253	1	22317253	7.35			0.0305
		Chr1_33081946	1	33081946	6.62	Tamura et al., 2011	OsGH3.1	0.0284
		Chr1_37369648	1	37369648	6.18	Tamura et al., 2011		0.0182
		Chr3_539123	3	539123	7.27	Tamura et al., 2011		0.0516
		Chr4_18400623	4	18400623	10.67	Tamura et al., 2011		0.0641
		Chr4_29374382	4	29374382	10.6	Tamura et al., 2011	GLR3.1	0.0427
		Chr4_32990625	4	32990625	8.71	Tamura et al., 2011		0.0061
		Chr6_12669141	6	12669141	6.3		OsPT9, OsPT10	0.009
		Chr6_12669288	6	12669288	6.54		OsPT9, OsPT10	0.0122
		Chr6_12669885	6	12669885	6.96		OsPT9, OsPT10	0.0137
		Chr6_12670580	6	12670580	6.17		OsPT9, OsPT10	0.0114
		Chr6_12891022	6	12891022	6.2		OsPT9, OsPT10	0.0135
		Chr6_12897677	6	12897677	6.21		OsPT9, OsPT10	0.0067
		Chr7_13586741	7	13586741	11.29	Tamura et al., 2011		0.0555
		Chr8_3143720	8	3143720	6.19	Tamura et al., 2011		0.0462
		Chr10_1013701	10	1013701	9.37			0.0568
		Chr10_10209659	10	10209659	9.21	Tamura et al., 2011		0.0005
		Chr10_16372108	10	16372108	7.32			0.0197
		Chr11_23833954	11	23833954	6.85	Tamura et al., 2011		0.0441
		Chr12_7048656	12	7048656	6.33	Tamura et al., 2011		0.0218
Indica	Root weight (14)	Chr2_7969845	2	7969845	9.8			0.032
		Chr3_1040866	3	1040866	7.87	Tamura et al., 2011	RIM1	0.0438
		Chr5_5359598	5	5359598	13.54			0.0562
		Chr5_11278561	5	11278561	6.66			0.0351
		Chr5_23191901	5	23191901	7.73			0.0647
		Chr6_6708535	6	6708535	7.48			0.0024
		Chr6_10744562	6	10744562	6.22			0.0141
		Chr6_25610765	6	25610765	7.89	Tamura et al., 2011		0.0391
		Chr7_6849331	7	6849331	7.76			0.0267
		Chr8_9892778	8	9892778	8.15			0.004
		Chr9_7583533	9	7583533	6.79			0.0278
		Chr9_22357204	9	22357204	6.66			0.0221
		Chr10_13110561	10	13110561	8.89			0.0371
		Chr12_20854338	12	20854338	7.64			0.0038
	Shoot weight (13)	Chr1_41971576	1	41971576	10.5			0.039
		Chr2_2190465	2	2190465	12.18			0.0483
		Chr2_27432095	2	27432095	7.29			0.051
		Chr3_12344165	3	12344165	10.07			0.0344
		Chr5_6011547	5	6011547	6.36		JMJ703	0.0577
		Chr6_965751	6	965751	10.37			0.0187
		Chr6_1090424	6	1090424	9.49			0.0105
		Chr7_4113416	7	4113416	8.57			0.0304
		Chr7_27699272	7	27699272	10.05			0.0551
		Chr8_3543650	8	3543650	9.74			0.0529
		Chr9_203509	9	203509	7.21			0.0097
		Chr10_1817191	10	1817191	7.95			0.0343
		Chr11_5815957	11	5815957	6.58			0.0169
	Ratio of root to shoot (8)	Chr4_783385	4	783385	6.88			0.0452
		Chr4_14098111	4	14098111	9.22			0.0461
		Chr5_4934196	5	4934196	6.39			0.0153
		Chr8_6919445	8	6919445	6.51			0.0249
		Chr10_5426991	10	5426991	6.15		OsDSR-1	0.0329
		Chr10_13212543	10	13212543	8.5	Tamura et al., 2011		0.0223
		Chr10_20880089	10	20880089	6.15			0.0155
		Chr11_19633177	11	19633177	6.3	Tamura et al., 2011		0.0486
	Shoot length (13)	Chr1_28524308	1	28524308	6.2			0.0889
		Chr3_33224732	3	33224732	10.95			0.0504
		Chr5_14922191	5	14922191	7.48			0.0561
		Chr6_27463066	6	27463066	10.08		OsAPO1	0.0097
		Chr7_26946368	7	26946368	6.47			0.0398
		Chr7_27109637	7	27109637	7.22			0.0177
		Chr8_8713166	8	8713166	6.54			0.0373
		Chr8_18236116	8	18236116	8.36			0.0239
		Chr10_13993208	10	13993208	8.16			0.0313
		Chr11_8608284	11	8608284	8.17			0.0515
		Chr12_13222030	12	13222030	6.2			0.0171
		Chr12_17978427	12	17978427	6.5			0.0236
		Chr12_23915490	12	23915490	7.22			0.0581
	Root length (11)	Chr2_5039380	2	5039380	9.3	Tamura et al., 2011		0.0522
		Chr4_901145	4	901145	7.53	Tamura et al., 2011		0.0427
		Chr4_24319888	4	24319888	6.11	Tamura et al., 2011		0.0229
		Chr5_26779957	5	26779957	12.92	Tamura et al., 2011		0.0557
		Chr7_1278547	7	1278547	6.07		Crl-5	0.0574
		Chr7_16300310	7	16300310	7.59	Tamura et al., 2011		0.0249
		Chr8_2999922	8	2999922	6.96			0.0532
		Chr8_17789280	8	17789280	6.85	Tamura et al., 2011		0.008
		Chr9_21001224	9	21001224	7.16	Tamura et al., 2011		0.0077
		Chr11_22859072	11	22859072	6.79	Tamura et al., 2011		0.0281
		Chr11_27674324	11	27674324	6.9			0.0023
	Root thickness (13)	Chr1_25603905	1	25603905	7.97	Tamura et al., 2011	OsPIN3t	0.0247
		Chr2_22188739	2	22188739	8.25	Tamura et al., 2011		0.0028
		Chr3_21875645	3	21875645	6.14	Tamura et al., 2011		0.007
		Chr3_31854240	3	31854240	12.09	Tamura et al., 2011		0.0292
		Chr7_6836133	7	6836133	8.26			0.0274
		Chr7_15059135	7	15059135	9.25		OsPHR2	0.0343
		Chr7_27508775	7	27508775	6.79			0
		Chr8_8848422	8	8848422	23.05			0.078
		Chr8_10050690	8	10050690	7.61	Tamura et al., 2011		0.0198
		Chr11_10009588	11	10009588	10.27			0.024
		Chr11_10706304	11	10706304	14.05			0.1038
		Chr11_14901369	11	14901369	7.05		RSS3	0.015
		Chr11_21643078	11	21643078	6.4	Tamura et al., 2011	OsCRTISO	0.014
Japonica	Root weight (11)	Chr3_18010651	3	18010651	6.81			0.0405
		Chr4_1512225	4	1512225	7.89			0.0077
		Chr4_31062836	4	31062836	8.46			0.0376
		Chr5_25405785	5	25405785	6.96	Tamura et al., 2011		0.0594
		Chr6_21687213	6	21687213	9.22	Tamura et al., 2011		0.0652
		Chr8_15633652	8	15633652	9.13			0.0306
		Chr9_8424493	9	8424493	9.14			0.0311
		Chr10_16449959	10	16449959	9.77			0.0917
		Chr10_19886882	10	19886882	7.04		OsNIP3	0.0024
		Chr11_22338336	11	22338336	6.21			0.007
		Chr12_17845083	12	17845083	9.17			0.0008
	Shoot weight (8)	Chr1_25632919	1	25632919	6.3		OsPIN3t	0.0102
		Chr5_17807849	5	17807849	6.27			0.0951
		Chr5_25405785	5	25405785	7.31	Tamura et al., 2011		0.05
		Chr6_22587569	6	22587569	8.48			0.0781
		Chr7_27499078	7	27499078	7.93			0.1314
		Chr8_12995790	8	12995790	7.25			0.0719
		Chr12_17848236	12	17848236	8.54			0.0033
		Chr12_17895874	12	17895874	9.46			0.0789
	Ratio of root to shoot (7)	Chr1_5659979	1	5659979	7.84	Tamura et al., 2011	OsGAE1	0.0856
		Chr1_25670112	1	25670112	6.95	Tamura et al., 2011	OsPIN3t	0.0213
		Chr2_8392444	2	8392444	7.03			0.036
		Chr2_16587341	2	16587341	6.2			0.0242
		Chr3_14763015	3	14763015	7.03			0.036
		Chr10_11423733	10	11423733	7.46	Tamura et al., 2011		0.0273
		Chr11_25747965	11	25747965	7.26	Tamura et al., 2011		0.0084
	Shoot length (9)	Chr1_296689	1	296689	7.38			0.1832
		Chr1_24783550	1	24783550	7.62		OsWRKY11	0.0914
		Chr2_16740522	2	16740522	6.49			0.0945
		Chr4_4672156	4	4672156	6.66			0.0099
		Chr6_21936682	6	21936682	8.92		d35	0.114
		Chr6_23462483	6	23462483	7.24		OsPNH1, CYP734A4	0.0078
		Chr9_9923798	9	9923798	7.89		OsWRKY74	0.0046
		Chr10_4060590	10	4060590	7.62			0.0129
		Chr12_20594911	12	20594911	7.54			0.0479
	Root thickness (9)	Chr2_10110290	2	10110290	6.23	Tamura et al., 2011		0.0929
		Chr2_25887706	2	25887706	9.27	Tamura et al., 2011		0.0573
		Chr3_17596162	3	17596162	7.2			0.0877
		Chr6_2773379	6	2773379	10.15	Tamura et al., 2011		0.0197
		Chr7_14177989	7	14177989	6.33	Tamura et al., 2011		0.0579
		Chr7_24610941	7	24610941	8.19	Tamura et al., 2011		0.0814
		Chr8_5823061	8	5823061	6.1			0.0296
		Chr12_1111504	12	1111504	7.37	Tamura et al., 2011		0.0174
		Chr12_11877847	12	11877847	6.96			0.0753
