# Supplementary material for: Genetic basis and network underlying synergistic roots and shoots biomass accumulation revealed by genome-wide association studies in rice
Source: Sci Rep. 2021 Jul 2;11:13769. doi: 10.1038/s41598-021-93170-3 (PMC8253791; doi:10.1038/s41598-021-93170-3)
Supplement: Supplementary file 5 — Supplementary Table 4. [file 41598_2021_93170_MOESM5_ESM.xlsx]

## Sheet: Sheet1
Supplementary Table 4 RPKM of the 13 candidate genes around the common association signal at Chr5_25405785.
Gene	Leaves				Roots
	Niponbare	Yuefu	IRAT109	HGL	Niponbare	Yuefu	IRAT109	HGL
LOC_Os05g43360	31.36	29.52	29.59	30.04	34.92	35.23	51.63	50.16
LOC_Os05g43374	11.32	10.29	8.89	7.96	3.09	3.48	3.2	2.24
LOC_Os05g43380	7.15	7.57	6.07	6.51	6.84	6.95	6.49	6.83
LOC_Os05g43390	0.91	1.48	3.51	2.2	0.58	0.64	0.56	0.42
LOC_Os05g43440	5.67	5.6	6.32	6.02	3.39	2.4	2.02	1.69
LOC_Os05g43450	1.06	1.38	1.46	1.21	1.6	1.24	1.54	1.55
LOC_Os05g43460	6.82	7.61	5.53	5.23	1.45	2.03	2.46	1.3
LOC_Os05g43470	3.44	3.07	3.62	3.27	2.61	1.96	2.57	1.6
LOC_Os05g43480	15.51	14.64	15.58	13.17	11.65	11.65	10.91	11.05
LOC_Os05g43490	4.37	4.03	3.68	4.3	8.03	6.36	8.84	10.25
LOC_Os05g43510	-	0.02	-	-	9.11	9.84	21.71	18.24
LOC_Os05g43520	5.94	6.72	5.67	6.41	9.69	9.75	11.33	11.27
LOC_Os05g43530	0.82	1.17	1.54	1.07	26.57	18.62	31.85	25.17
IRAT109 and HGL are long-root varieties.Nipponbare and Yuefu are controls.
