# Supplementary material for: Genetic basis and network underlying synergistic roots and shoots biomass accumulation revealed by genome-wide association studies in rice
Source: Sci Rep. 2021 Jul 2;11:13769. doi: 10.1038/s41598-021-93170-3 (PMC8253791; doi:10.1038/s41598-021-93170-3)
Supplement: Supplementary file 6 — Supplementary Table 5. [file 41598_2021_93170_MOESM6_ESM.xlsx]

## Sheet: Root weight
Supplementary Table 5 Distribution of different allele types at association signals for root weight in the indica and japonica subgroups.
ID	Trait	Indica					Japonica
		Allele 1	Number of accessions carrying Allele 1	Allele 2	Number of accessions carrying Allele 2	MAF	Allele 1	Number of accessions carrying Allele 1	Allele 2	Number of accessions carrying Allele 2	MAF
Chr1_26778175	RW	A	402	G	12	0.0289855	A	230	G	22	0.0873016
Chr2_7969845	RW	A	21	T	376	0.0528967	A	159	T	89	0.358871
Chr2_23931502	RW	A	110	T	126	0.466102	A	244	T	2	0.00813008
Chr3_1040866	RW	A	74	T	176	0.296	A	2	T	240	0.00826446
Chr3_18010651	RW	A	404	T	4	0.00980392	A	132	T	98	0.426087
Chr3_34880951	RW	A	269	G	132	0.329177	A	16	G	231	0.0647773
Chr3_35398801	RW	A	54	G	343	0.13602	A	3	G	246	0.0120482
Chr4_1512225	RW	A	113	G	34	0.231293	A	22	G	130	0.144737
Chr4_7996523	RW	A	12	G	262	0.0437956	A	197	G	24	0.108597
Chr4_31062836	RW	A	392	T	18	0.0439024	A	79	T	167	0.321138
Chr5_5359598	RW	A	146	G	261	0.358722	A	16	G	232	0.0645161
Chr5_11278561	RW	T	63	C	182	0.257143	T	6	C	220	0.0265487
Chr5_23191901	RW	A	43	C	334	0.114058	A	3	C	246	0.0120482
Chr6_6708535	RW	T	181	G	206	0.4677	T	11	G	233	0.045082
Chr6_7277359	RW	A	135	T	56	0.293194	A	242	T	2	0.00819672
Chr6_10744562	RW	A	242	G	44	0.153846	A	219	G	4	0.0179372
Chr6_18467756	RW	T	102	C	55	0.350318	T	201	C	19	0.0863636
Chr6_21687213	RW	A	87	G	320	0.213759	A	27	G	220	0.109312
Chr5_25405785	RW_SW	T	2	C	411	0.00484262	T	101	C	144	0.412245
Chr6_25610765	RW	A	39	G	282	0.121495	-	-	G	246	-
Chr6_28750719	RW	T	48	C	60	0.444444	T	5	C	222	0.0220264
Chr6_30045542	RW	C	406	G	1	0.002457	C	92	G	157	0.369478
Chr7_6849331	RW	A	313	G	37	0.105714	A	8	G	242	0.032
Chr7_13264692	RW	A	13	G	331	0.0377907	A	38	G	174	0.179245
Chr8_6966865	RW	C	3	G	404	0.00737101	C	48	G	197	0.195918
Chr8_9892778	RW	A	20	G	376	0.0505051	A	177	G	66	0.271605
Chr8_15633652	RW	-	-	C	411	-	T	146	C	89	0.378723
Chr9_7583533	RW	C	17	G	299	0.0537975	-	-	G	242	-
Chr9_8424493	RW	A	372	G	2	0.00534759	A	215	G	32	0.129555
Chr9_22357204	RW	T	349	C	20	0.0542005	T	250	-	-	-
Chr10_6096235	RW	T	75	C	231	0.245098	T	4	C	245	0.0160643
Chr10_13110561	RW	T	172	C	54	0.238938	T	39	C	210	0.156627
Chr10_16449959	RW	T	348	-	-	-	T	44	C	121	0.266667
Chr10_19886882	RW	T	404	C	2	0.00492611	T	90	C	148	0.378151
Chr11_22338336	RW	T	50	C	53	0.485437	T	162	C	36	0.181818
Chr11_28816421	RW	A	140	G	222	0.38674	A	120	G	13	0.0977444
Chr12_17311797	RW	T	97	C	300	0.244332	T	9	C	235	0.0368852
Chr12_17845083	RW	T	6	G	328	0.0179641	T	159	G	69	0.302632
Chr12_20854338	RW	T	55	C	344	0.137845	T	157	C	78	0.331915

## Sheet: Shoot weight
Supplementary Table 5 Distribution of different allele types at the association signals for shoot weight in the indica and japonica subgroups.
ID	Trait	Indica					Japonica
		Allele 1	Number of accessions carrying Allele 1	Allele 2	Number of accessions carrying Allele 2	MAF	Allele 1	Number of accessions carrying Allele 1	Allele 2	Number of accessions carrying Allele 2	MAF
Chr1_24803735	SW	A	4	G	409	0.00968523	A	199	G	38	0.160338
Chr1_25632919	SW	A	25	T	359	0.0651042	A	161	T	54	0.251163
Chr1_41971576	SW	T	200	C	116	0.367089	T	246	C	3	0.0120482
Chr1_43139130	SW	A	166	T	30	0.153061	A	242	T	2	0.00819672
Chr2_2190465	SW	T	102	C	297	0.255639	T	2	C	248	0.008
Chr2_27432095	SW	T	342	C	66	0.161765	T	3	C	248	0.0119522
Chr2_27503596	SW	A	335	G	66	0.164589	A	3	G	243	0.0121951
Chr3_7628331	SW	A	86	G	313	0.215539	A	197	G	43	0.179167
Chr3_12344165	SW	A	278	G	44	0.136646	A	225	G	10	0.0425532
Chr5_6011547	SW	A	31	G	356	0.0801034	A	31	G	215	0.126016
Chr5_6020893	SW	T	31	C	368	0.0776942	T	29	C	216	0.118367
Chr5_17807849	SW	T	1	C	413	0.00241546	T	18	C	232	0.072
Chr5_24055731	SW	A	112	G	81	0.419689	A	3	G	239	0.0123967
Chr6_965751	SW	T	325	C	46	0.123989	T	241	C	7	0.0282258
Chr6_1090424	SW	T	321	C	46	0.125341	T	239	C	4	0.0164609
Chr6_9827304	SW	A	336	T	40	0.106383	A	215	T	22	0.092827
Chr6_22587569	SW	A	114	T	18	0.136364	A	152	T	32	0.173913
Chr5_25405785	RW_SW	T	2	C	411	0.00484262	T	101	C	144	0.412245
Chr7_4113416	SW	A	12	G	218	0.0521739	A	1	G	250	0.00398406
Chr7_19348504	SW	T	302	G	98	0.245	T	7	G	237	0.0286885
Chr7_27499078	SW	T	169	G	41	0.195238	T	151	G	41	0.213542
Chr7_27699272	SW	A	31	T	378	0.0757946	A	3	T	249	0.0119048
Chr8_3543650	SW	A	145	T	256	0.361596	A	63	T	182	0.257143
Chr8_12995790	SW	T	8	G	401	0.0195599	T	11	G	199	0.052381
Chr9_203509	SW	T	22	C	376	0.0552764	-	-	C	252	-
Chr9_5685378	SW	T	189	G	13	0.0643564	T	16	G	197	0.0751174
Chr10_1339882	SW	A	194	G	68	0.259542	A	12	G	183	0.0615385
Chr10_1817191	SW	T	153	C	148	0.491694	T	3	C	239	0.0123967
Chr10_21256365	SW	T	2	G	410	0.00485437	T	124	G	113	0.476793
Chr11_5815957	SW	T	373	C	29	0.0721393	T	247	-	-	-
Chr12_17848236	SW	A	261	G	11	0.0404412	A	61	G	167	0.267544
Chr12_17895874	SW	T	106	C	223	0.322188	T	38	C	201	0.158996

## Sheet: Ratio of root-to-shoot mass
Supplementary Table 5 Distribution of different allele types at the association signals for ratio of root-to-shoot mass in the indica and japonica subgroups.
ID	Trait	Indica					Japonica
		Allele 1	Number of accessions carrying Allele 1	Allele 2	Number of accessions carrying Allele 2	MAF	Allele 1	Number of accessions carrying Allele 1	Allele 2	Number of accessions carrying Allele 2	MAF
Chr1_5659979	RSR	A	2	G	412	0.00483092	A	118	G	123	0.489627
Chr1_23104043	RSR	A	177	G	211	0.456186	A	241	G	5	0.0203252
Chr1_25670112	RSR	C	59	G	250	0.190939	C	12	G	225	0.0506329
Chr2_7382634	RSR	A	407	G	7	0.0169082	A	29	G	215	0.118852
Chr2_8392444	RSR	T	2	C	394	0.00505051	T	174	C	56	0.243478
Chr2_16587341	RSR	T	55	C	150	0.268293	T	168	C	39	0.188406
Chr3_14763015	RSR	-	-	G	414	-	A	88	G	156	0.360656
Chr4_783385	RSR	A	181	T	118	0.394649	A	159	T	19	0.106742
Chr4_3937428	RSR	A	300	G	80	0.210526	A	20	G	219	0.083682
Chr4_14098111	RSR	T	47	C	361	0.115196	T	189	C	57	0.231707
Chr4_14159362	RSR	A	360	G	48	0.117647	A	60	G	188	0.241935
Chr5_4934196	RSR	A	66	C	221	0.229965	A	1	C	246	0.00404858
Chr6_30047965	RSR	T	11	C	402	0.0266344	T	149	C	92	0.381743
Chr7_15006834	RSR	T	328	C	80	0.196078	T	249	C	3	0.0119048
Chr7_20053726	RSR	A	78	C	208	0.272727	A	4	C	234	0.0168067
Chr8_6919445	RSR	A	22	G	341	0.0606061	A	6	G	231	0.0253165
Chr9_18093002	RSR	T	375	C	14	0.0359897	T	48	C	188	0.20339
Chr10_5426991	RSR	A	338	G	56	0.142132	A	231	G	14	0.0571429
Chr10_11423733	RSR	T	16	C	179	0.0820513	T	152	C	35	0.187166
Chr10_13212543	RSR	A	177	G	81	0.313953	A	25	G	209	0.106838
Chr10_20880089	RSR	T	44	C	329	0.117962	T	233	C	12	0.0489796
Chr11_19633177	RSR	A	57	G	253	0.183871	A	192	G	41	0.175966
Chr11_25747965	RSR	C	123	G	29	0.190789	C	40	G	105	0.275862
Chr12_3649171	RSR	T	56	C	330	0.145078	T	118	C	126	0.483607
Chr12_15243172	RSR	T	11	C	327	0.0325444	T	79	C	140	0.360731

## Sheet: Root length
Supplementary Table 5 Distribution of different allele types at the association signals for root length in the indica and japonica subgroups.
ID	Trait	Indica					Japonica
		Allele 1	Number of accessions carrying Allele 1	Allele 2	Number of accessions carrying Allele 2	MAF	Allele 1	Number of accessions carrying Allele 1	Allele 2	Number of accessions carrying Allele 2	MAF
Chr1_33278770	RL	A	410	G	1	0.00243309	A	210	G	40	0.16
Chr2_5039380	RL	A	84	G	318	0.208955	A	3	G	244	0.0121457
Chr2_8619483	RL	A	36	G	323	0.100279	A	4	G	238	0.0165289
Chr2_17712888	RL	A	24	G	110	0.179104	A	3	G	235	0.012605
Chr3_34801309	RL	A	364	T	48	0.116505	A	241	T	9	0.036
Chr4_901145	RL	A	176	T	211	0.45478	A	4	T	244	0.016129
Chr4_24319888	RL	A	256	G	144	0.36	A	245	G	3	0.0120968
Chr4_24571751	RL	A	49	G	355	0.121287	A	234	G	10	0.0409836
Chr4_25120945	RL	T	158	C	18	0.102273	T	165	C	2	0.011976
Chr5_26779957	RL	A	259	G	71	0.215152	A	15	G	228	0.0617284
Chr6_30077572	RL	T	333	C	37	0.1	T	74	C	165	0.309623
Chr7_1244488	RL	A	97	G	309	0.238916	A	233	G	17	0.068
Chr7_1278547	RL	A	80	G	319	0.200501	A	226	G	17	0.0699588
Chr7_16300310	RL	A	128	G	266	0.324873	A	12	G	236	0.0483871
Chr7_28066939	RL	T	138	C	170	0.448052	T	5	C	237	0.0206612
Chr8_2999922	RL	T	143	G	115	0.445736	T	248	G	1	0.00401606
Chr8_6201957	RL	T	44	C	369	0.106538	T	68	C	181	0.273092
Chr8_17789280	RL	A	176	G	39	0.181395	A	214	G	2	0.00925926
Chr9_21001224	RL	C	103	G	118	0.466063	C	249	-	-	-
Chr10_273004	RL	A	44	G	210	0.173228	A	35	G	157	0.182292
Chr10_13106609	RL	T	201	C	34	0.144681	T	250	-	-	-
Chr11_22859072	RL	A	103	G	294	0.259446	A	3	G	238	0.0124481
Chr11_27674324	RL	T	328	C	78	0.192118	T	220	C	27	0.109312
Chr12_7088379	RL	A	277	G	39	0.123418	A	199	G	26	0.115556
Chr12_17215000	RL	T	85	G	197	0.301418	T	3	G	230	0.0128755
Chr12_17869886	RL	T	394	C	7	0.0174564	T	59	C	166	0.262222

## Sheet: Root thickness
Supplementary Table 5 Distribution of different allele types at the association signals for root thickness in the indica and japonica subgroups.
ID	Trait	Indica					Japonica
		Allele 1	Number of accessions carrying Allele 1	Allele 2	Number of accessions carrying Allele 2	MAF	Allele 1	Number of accessions carrying Allele 1	Allele 2	Number of accessions carrying Allele 2	MAF
Chr1_22317253	RT	T	227	C	136	0.374656	T	3	C	240	0.0123457
Chr1_25603905	RT	A	110	G	195	0.360656	A	2	G	242	0.00819672
Chr1_33081946	RT	A	377	G	32	0.0782396	A	120	G	123	0.493827
Chr1_37369648	RT	A	15	T	287	0.0496689	A	230	T	8	0.0336134
Chr2_10110290	RT	C	411	G	3	0.00724638	C	218	G	32	0.128
Chr2_22188739	RT	T	203	C	62	0.233962	T	38	C	105	0.265734
Chr2_25887706	RT	T	3	C	408	0.00729927	T	49	C	199	0.197581
Chr3_539123	RT	T	31	C	373	0.0767327	T	3	C	247	0.012
Chr3_17596162	RT	T	4	C	407	0.00973236	T	46	C	188	0.196581
Chr3_21875645	RT	A	50	G	244	0.170068	A	1	G	219	0.00454545
Chr3_31854240	RT	T	17	C	271	0.0590278	T	2	C	245	0.00809717
Chr4_18400623	RT	A	141	G	267	0.345588	A	39	G	210	0.156627
Chr4_29374382	RT	A	32	G	378	0.0780488	A	234	G	17	0.0677291
Chr4_32990625	RT	A	216	G	12	0.0526316	A	210	G	17	0.0748899
Chr6_2773379	RT	A	9	G	403	0.0218447	A	107	G	128	0.455319
Chr6_12669141	RT	T	394	C	16	0.0390244	T	30	C	210	0.125
Chr6_12669288	RT	T	394	C	17	0.0413625	T	31	C	207	0.130252
Chr6_12669885	RT	T	395	C	17	0.0412621	T	31	C	211	0.128099
Chr6_12670580	RT	A	341	G	15	0.0421348	A	26	G	205	0.112554
Chr6_12891022	RT	A	368	G	16	0.0416667	A	24	G	210	0.102564
Chr6_12897677	RT	T	398	C	10	0.0245098	T	22	C	208	0.0956522
Chr7_6836133	RT	A	381	G	22	0.0545906	A	9	G	231	0.0375
Chr7_13586741	RT	A	406	G	3	0.00733496	A	220	G	30	0.12
Chr7_14177989	RT	C	103	G	28	0.21374	C	139	G	22	0.136646
Chr7_15059135	RT	T	51	C	261	0.163462	-	-	C	248	-
Chr7_24610941	RT	T	9	C	396	0.0222222	T	44	C	195	0.1841
Chr7_27508775	RT	A	38	T	174	0.179245	A	3	T	201	0.0147059
Chr8_3143720	RT	A	181	G	225	0.445813	A	98	G	147	0.4
Chr8_5823061	RT	-	-	G	414	-	T	25	G	213	0.105042
Chr8_8848422	RT	T	167	C	228	0.422785	T	23	C	229	0.0912698
Chr8_10050690	RT	T	58	C	240	0.194631	T	3	C	212	0.0139535
Chr10_1013701	RT	A	4	G	409	0.00968523	A	76	G	171	0.307692
Chr10_10209659	RT	T	409	C	4	0.00968523	T	222	C	30	0.119048
Chr10_16372108	RT	T	1	G	405	0.00246305	T	143	G	81	0.361607
Chr11_10009588	RT	T	290	G	16	0.0522876	T	248	-	-	-
Chr11_10706304	RT	A	373	G	21	0.0532995	A	21	G	219	0.0875
Chr11_14901369	RT	A	202	G	18	0.0818182	A	24	G	183	0.115942
Chr11_21643078	RT	A	108	G	140	0.435484	A	208	G	5	0.0234742
Chr11_23833954	RT	A	281	G	74	0.208451	A	237	G	5	0.0206612
Chr12_1111504	RT	A	4	C	407	0.00973236	A	47	C	195	0.194215
Chr12_7048656	RT	A	409	G	2	0.00486618	A	172	G	49	0.221719
Chr12_11877847	RT	A	223	G	101	0.311728	A	49	G	174	0.219731

## Sheet: Shoot length
Supplementary Table 5 Distribution of different allele types at the association signals for shoot length in the indica and japonica subgroups.
ID	Trait	Indica					Japonica
		Allele 1	Number of accessions carrying Allele 1	Allele 2	Number of accessions carrying Allele 2	MAF	Allele 1	Number of accessions carrying Allele 1	Allele 2	Number of accessions carrying Allele 2	MAF
Chr1_296689	SL	A	414	-	-	-	A	216	G	33	0.13253
Chr1_13766370	SL	A	117	T	100	0.460829	A	7	T	233	0.0291667
Chr1_24783550	SL	T	143	C	179	0.444099	T	31	C	212	0.127572
Chr1_28524308	SL	C	333	G	72	0.177778	C	32	G	211	0.131687
Chr1_28526807	SL	T	75	C	330	0.185185	T	215	C	33	0.133065
Chr1_34523189	SL	A	12	G	274	0.041958	A	21	G	209	0.0913043
Chr1_40779352	SL	A	13	T	395	0.0318627	A	214	T	32	0.130081
Chr2_2181734	SL	T	107	C	303	0.260976	T	8	C	243	0.0318725
Chr2_9993567	SL	C	414	-	-	-	C	112	G	137	0.449799
Chr2_16740522	SL	T	20	C	257	0.0722022	T	128	C	98	0.433628
Chr3_11828657	SL	T	372	C	3	0.008	T	12	C	231	0.0493827
Chr3_33224732	SL	A	39	G	243	0.138298	A	230	G	6	0.0254237
Chr4_1796062	SL	A	44	G	297	0.129032	-	-	G	250	-
Chr4_4672156	SL	A	298	G	112	0.273171	A	220	G	32	0.126984
Chr5_14922191	SL	A	27	G	382	0.0660147	A	1	G	251	0.00396825
Chr6_1118367	SL	T	367	G	45	0.109223	T	250	G	1	0.00398406
Chr6_11000125	SL	A	219	C	171	0.438462	A	69	C	61	0.469231
Chr6_21574106	SL	A	330	G	71	0.177057	A	165	G	81	0.329268
Chr6_21936682	SL	C	46	G	298	0.133721	C	19	G	130	0.127517
Chr6_23462483	SL	T	185	C	179	0.491758	T	20	C	127	0.136054
Chr6_27463066	SL	A	23	G	388	0.0559611	-	-	G	252	-
Chr7_18407253	SL	A	331	G	74	0.182716	A	23	G	216	0.0962343
Chr7_26946368	SL	A	44	C	352	0.111111	A	92	C	155	0.37247
Chr7_27109637	SL	T	17	G	218	0.0723404	-	-	G	236	-
Chr8_8713166	SL	T	302	C	100	0.248756	T	242	C	8	0.032
Chr8_18236116	SL	T	260	C	14	0.0510949	T	219	-	-	-
Chr9_5002009	SL	C	2	G	412	0.00483092	C	68	G	181	0.273092
Chr9_9923798	SL	A	300	T	103	0.255583	A	206	T	38	0.155738
Chr10_2589901	SL	-	-	C	405	-	T	38	C	182	0.172727
Chr10_4060590	SL	T	215	G	146	0.404432	T	229	G	17	0.0691057
Chr10_12906270	SL	A	129	G	7	0.0514706	A	10	G	216	0.0442478
Chr10_13993208	SL	C	172	G	176	0.494253	C	2	G	242	0.00819672
Chr10_23035624	SL	C	345	G	62	0.152334	C	245	G	2	0.00809717
Chr11_8608284	SL	T	35	C	358	0.0890585	T	212	C	26	0.109244
Chr12_13222030	SL	T	132	C	77	0.368421	T	179	C	4	0.0218579
Chr12_17978427	SL	A	25	C	387	0.0606796	A	2	C	250	0.00793651
Chr12_19354001	SL	T	276	C	53	0.161094	T	251	C	1	0.00396825
Chr12_20594911	SL	A	113	T	30	0.20979	A	18	T	189	0.0869565
Chr12_23915490	SL	T	26	C	385	0.0632603	T	3	C	248	0.0119522
