# Supplementary material for: Genetic basis and network underlying synergistic roots and shoots biomass accumulation revealed by genome-wide association studies in rice
Source: Sci Rep. 2021 Jul 2;11:13769. doi: 10.1038/s41598-021-93170-3 (PMC8253791; doi:10.1038/s41598-021-93170-3)
Supplement: Supplementary file 7 — Supplementary Table 6. [file 41598_2021_93170_MOESM7_ESM.xlsx]

## Sheet: Sheet1
Supplementary Table 6 Enriched clusters of association signals and common association signals for rice biomass traits by GWAS.
Enriched cluster of association signals	Association signal	Chromosome	Position	-LOG10(P) under FarmCPU model	Trait	Population
1	Chr1_24783550	1	24783550	-7.62	Shoot length	Japonica
	Chr1_24803735	1	24803735	-11.2	Shoot weight	Full population
2	Chr1_25603905	1	25603905	-7.97	Root thickness	Indica
	Chr1_25632919	1	25632919	-6.3	Shoot weight	Japonica
	Chr1_25670112	1	25670112	-6.95	Ratio of root-to-shoot mass	Japonica
3	Chr1_28524308	1	28524308	-6.2	Shoot length	Indica
	Chr1_28526807	1	28526807	-17.06	Shoot length	Full population
4	Chr1_33081946	1	33081946	-6.62	Root thickness	Full population
	Chr1_33278770	1	33278770	-7.03	Root length	Full population
Common signal 1	Chr1_41971576	1	41971576	-6.66	Shoot weight	Full population
	Chr1_41971576	1	41971576	-10.5	Shoot weight	Indica
5	Chr2_2181734	2	2181734	-15.75	Shoot length	Full population
	Chr2_2190465	2	2190465	-12.18	Shoot weight	Indica
6	Chr2_8392444	2	8392444	-7.03	Ratio of root-to-shoot mass	Japonica
	Chr2_8619483	2	8619483	-6.35	Root length	Full population
7	Chr2_9993567	2	9993567	-7.55	Shoot length	Full population
	Chr2_10110290	2	10110290	-6.23	Root thickness	Japonica
8	Chr2_16587341	2	16587341	-6.2	Ratio of root-to-shoot mass	Japonica
	Chr2_16740522	2	16740522	-6.49	Shoot length	Japonica
9	Chr2_27432095	2	27432095	-7.29	Shoot weight	Indica
	Chr2_27503596	2	27503596	-7.76	Shoot weight	Full population
10	Chr3_34801309	3	34801309	-6.18	Root length	Full population
	Chr3_34880951	3	34880951	-7.44	Root weight	Full population
11	Chr4_783385	4	783385	-6.88	Ratio of root-to-shoot mass	Indica
	Chr4_901145	4	901145	-7.53	Root length	Indica
12	Chr4_1512225	4	1512225	-7.89	Root weight	Japonica
	Chr4_1796062	4	1796062	-6.22	Shoot length	Full population
13	Chr4_14098111	4	14098111	-9.22	Ratio of root-to-shoot mass	Indica
	Chr4_14159362	4	14159362	-8.63	Ratio of root-to-shoot mass	Full population
14	Chr4_24319888	4	24319888	-6.11	Root length	Indica
	Chr4_24571751	4	24571751	-7.22	Root length	Full population
15	Chr5_6011547	5	6011547	-6.36	Shoot weight	Indica
	Chr5_6020893	5	6020893	-7.97	Shoot weight	Full population
Common signal 2	Chr5_25405785	5	25405785	-6.96	Root weight	Japonica
	Chr5_25405785	5	25405785	-7.31	Shoot weight	Japonica
16	Chr6_965751	6	965751	-10.37	Shoot weight	Indica
	Chr6_1090424	6	1090424	-9.49	Shoot weight	Indica
	Chr6_1118367	6	1118367	-8.78	Shoot length	Full population
17	Chr6_10744562	6	10744562	-6.22	Root weight	Indica
	Chr6_11000125	6	11000125	-8.7	Shoot length	Full population
18	Chr6_12669141	6	12669141	-6.3	Root thickness	Full population
	Chr6_12669288	6	12669288	-6.54	Root thickness	Full population
	Chr6_12669885	6	12669885	-6.96	Root thickness	Full population
	Chr6_12670580	6	12670580	-6.17	Root thickness	Full population
	Chr6_12891022	6	12891022	-6.2	Root thickness	Full population
	Chr6_12897677	6	12897677	-6.21	Root thickness	Full population
19	Chr6_21574106	6	21574106	-8	Shoot length	Full population
	Chr6_21687213	6	21687213	-9.22	Root weight	Japonica
	Chr6_21936682	6	21936682	-8.92	Shoot length	Japonica
20	Chr6_30045542	6	30045542	-10.46	Root weight	Full population
	Chr6_30047965	6	30047965	-6.99	Ratio of root-to-shoot mass	Full population
	Chr6_30077572	6	30077572	-6.28	Root length	Full population
21	Chr7_1244488	7	1244488	-7.62	Root length	Full population
	Chr7_1278547	7	1278547	-6.07	Root length	Indica
22	Chr7_6836133	7	6836133	-8.26	Root thickness	Indica
	Chr7_6849331	7	6849331	-7.76	Root weight	Indica
23	Chr7_13264692	7	13264692	-7.73	Root weight	Full population
	Chr7_13586741	7	13586741	-11.29	Root thickness	Full population
24	Chr7_15006834	7	15006834	-9.5	Ratio of root-to-shoot mass	Full population
	Chr7_15059135	7	15059135	-9.25	Root thickness	Indica
25	Chr7_26946368	7	26946368	-6.47	Shoot length	Indica
	Chr7_27109637	7	27109637	-7.22	Shoot length	Indica
26	Chr7_27499078	7	27499078	-7.93	Shoot weight	Japonica
	Chr7_27508775	7	27508775	-6.79	Root thickness	Indica
	Chr7_27699272	7	27699272	-7.29	Shoot weight	Full population
	Chr7_27699272	7	27699272	-10.05	Shoot weight	Indica
27	Chr8_2999922	8	2999922	-6.96	Root length	Indica
	Chr8_3143720	8	3143720	-6.19	Root thickness	Full population
28	Chr8_6919445	8	6919445	-6.51	Ratio of root-to-shoot mass	Indica
	Chr8_6966865	8	6966865	-6.31	Root weight	Full population
29	Chr8_8713166	8	8713166	-6.54	Shoot length	Indica
	Chr8_8848422	8	8848422	-23.05	Root thickness	Indica
30	Chr8_9892778	8	9892778	-8.15	Root weight	Indica
	Chr8_10050690	8	10050690	-7.61	Root thickness	Indica
31	Chr10_1013701	10	1013701	-9.37	Root thickness	Full population
	Chr10_1339882	10	1339882	-6.69	Shoot weight	Full population
32	Chr10_12906270	10	12906270	-6.11	Shoot length	Full population
	Chr10_13106609	10	13106609	-7.89	Root length	Full population
	Chr10_13110561	10	13110561	-8.89	Root weight	Indica
	Chr10_13212543	10	13212543	-8.5	Ratio of root-to-shoot mass	Indica
33	Chr10_16372108	10	16372108	-7.32	Root thickness	Full population
	Chr10_16449959	10	16449959	-9.77	Root weight	Japonica
34	Chr12_7048656	12	7048656	-6.33	Root thickness	Full population
	Chr12_7088379	12	7088379	-6.5	Root length	Full population
35	Chr12_17215000	12	17215000	-8.86	Root length	Full population
	Chr12_17311797	12	17311797	-8.46	Root weight	Full population
36	Chr12_17845083	12	17845083	-9.17	Root weight	Japonica
	Chr12_17848236	12	17848236	-8.54	Shoot weight	Japonica
	Chr12_17869886	12	17869886	-10.61	Root length	Full population
	Chr12_17895874	12	17895874	-9.46	Shoot weight	Japonica
	Chr12_17978427	12	17978427	-6.5	Shoot length	Indica
37	Chr12_20594911	12	20594911	-7.54	Shoot length	Japonica
	Chr12_20854338	12	20854338	-7.64	Root weight	Indica
