# Supplementary material for: Genetic basis and network underlying synergistic roots and shoots biomass accumulation revealed by genome-wide association studies in rice
Source: Sci Rep. 2021 Jul 2;11:13769. doi: 10.1038/s41598-021-93170-3 (PMC8253791; doi:10.1038/s41598-021-93170-3)
Supplement: Supplementary file 8 — Supplementary Table 7. [file 41598_2021_93170_MOESM8_ESM.xlsx]

## Sheet: Sheet1
Supplementary Table 7 Description of cultitavted rice accessions with OsPTR9-3.
Accession	Four non-synmonyous SNPs				Region_of_Origin	K9_group_Admixture
	29839102	29839744	29840728	29840758
IRIS_313-8172	G	T	C	C	SER	admix
B141	G	T	C	C	EAS	admix
CX29	G	T	C	C	EAR	admix
IRIS_313-9523	G	T	C	C	EAR	GJ-adm
IRIS_313-9193	G	T	C	C	SAM	GJ-adm
IRIS_313-10119	G	T	C	C	EUR	GJ-adm
IRIS_313-8029	G	T	C	C	EUR	GJ-adm
IRIS_313-8214	G	T	C	C	EUR	GJ-adm
IRIS_313-8053	G	T	C	C	EUR	GJ-adm
IRIS_313-8124	G	T	C	C	EUR	GJ-adm
IRIS_313-8116	G	T	C	C	EUR	GJ-adm
IRIS_313-8049	G	T	C	C	EUR	GJ-adm
IRIS_313-8041	G	T	C	C	EUR	GJ-adm
IRIS_313-8031	G	T	C	C	EUR	GJ-adm
IRIS_313-8048	G	T	C	C	EUR	GJ-adm
IRIS_313-8154	G	T	C	C	EUR	GJ-adm
IRIS_313-8115	G	T	C	C	EUR	GJ-adm
IRIS_313-8037	G	T	C	C	EUR	GJ-adm
IRIS_313-8143	G	T	C	C	EUR	GJ-adm
IRIS_313-8137	G	T	C	C	EUR	GJ-adm
IRIS_313-8166	G	T	C	C	EUR	GJ-adm
IRIS_313-8158	G	T	C	C	SAM	GJ-adm
IRIS_313-8159	G	T	C	C	SAM	GJ-adm
IRIS_313-8167	G	T	C	C	EUR	GJ-adm
IRIS_313-8170	G	T	C	C	EUR	GJ-adm
IRIS_313-11522	G	T	C	C	EAS	GJ-adm
IRIS_313-12060	G	T	C	C	EAS	GJ-adm
IRIS_313-10459	G	T	C	C	EAS	GJ-adm
IRIS_313-10562	G	T	C	C	EAS	GJ-adm
B109	G	T	C	C	EAS	GJ-adm
B136	G	T	C	C	EAS	GJ-adm
B148	G	T	C	C	EAS	GJ-adm
B205	G	T	C	C	EAS	GJ-adm
B230	G	T	C	C	EAS	GJ-adm
IRIS_313-11075	G	T	C	C	SEA	GJ-adm
CX109	G	T	C	C	SAC	GJ-adm
CX139	G	T	C	C	EUR	GJ-adm
CX142	G	T	C	C	EAS	GJ-adm
IRIS_313-15904	G	T	C	C	EAR	GJ-tmp
IRIS_313-8399	G	T	C	C	EUR	GJ-tmp
IRIS_313-8890	G	T	C	C	EUR	GJ-tmp
IRIS_313-9346	G	T	C	C	EAR	GJ-tmp
IRIS_313-9814	G	T	C	C	EUR	GJ-tmp
IRIS_313-9140	G	T	C	C	EAS	GJ-tmp
IRIS_313-9438	G	T	C	C	EAR	GJ-tmp
IRIS_313-9724	G	T	C	C	EAS	GJ-tmp
IRIS_313-9880	G	T	C	C	EUR	GJ-tmp
IRIS_313-9703	G	T	C	C	EAR	GJ-tmp
IRIS_313-9770	G	T	C	C	EUR	GJ-tmp
IRIS_313-9811	G	T	C	C	EUR	GJ-tmp
IRIS_313-9081	G	T	C	C	EAR	GJ-tmp
IRIS_313-10258	G	T	C	C	SAM	GJ-tmp
IRIS_313-9249	G	T	C	C	SEA	GJ-tmp
IRIS_313-8502	G	T	C	C	NAM	GJ-tmp
IRIS_313-8665	G	T	C	C	NAM	GJ-tmp
IRIS_313-8755	G	T	C	C	EAR	GJ-tmp
IRIS_313-8856	G	T	C	C	NAM	GJ-tmp
IRIS_313-9228	G	T	C	C	EAR	GJ-tmp
IRIS_313-9233	G	T	C	C	EAS	GJ-tmp
IRIS_313-9379	G	T	C	C	EAR	GJ-tmp
IRIS_313-9463	G	T	C	C	NAM	GJ-tmp
IRIS_313-9468	G	T	C	C	EAS	GJ-tmp
IRIS_313-9698	G	T	C	C	EAR	GJ-tmp
IRIS_313-9701	G	T	C	C	EAR	GJ-tmp
IRIS_313-9702	G	T	C	C	EAR	GJ-tmp
IRIS_313-9725	G	T	C	C	EAS	GJ-tmp
IRIS_313-9769	G	T	C	C	EAR	GJ-tmp
IRIS_313-9782	G	T	C	C	SAM	GJ-tmp
IRIS_313-9790	G	T	C	C	SAM	GJ-tmp
IRIS_313-9813	G	T	C	C	EUR	GJ-tmp
IRIS_313-9838	G	T	C	C	OCE	GJ-tmp
IRIS_313-9839	G	T	C	C	EUR	GJ-tmp
IRIS_313-9884	G	T	C	C	EAR	GJ-tmp
IRIS_313-9886	G	T	C	C	EAR	GJ-tmp
IRIS_313-9887	G	T	C	C	EAR	GJ-tmp
IRIS_313-9890	G	T	C	C	EAR	GJ-tmp
IRIS_313-9891	G	T	C	C	EAR	GJ-tmp
IRIS_313-9961	G	T	C	C	EUR	GJ-tmp
IRIS_313-9964	G	T	C	C	EUR	GJ-tmp
IRIS_313-9974	G	T	C	C	EAR	GJ-tmp
IRIS_313-9996	G	T	C	C	EAR	GJ-tmp
IRIS_313-10059	G	T	C	C	EAR	GJ-tmp
IRIS_313-10083	G	T	C	C	EUR	GJ-tmp
IRIS_313-10084	G	T	C	C	EUR	GJ-tmp
IRIS_313-10089	G	T	C	C	EUR	GJ-tmp
IRIS_313-10092	G	T	C	C	EAR	GJ-tmp
IRIS_313-10093	G	T	C	C	EAR	GJ-tmp
IRIS_313-10164	G	T	C	C	EAS	GJ-tmp
IRIS_313-10379	G	T	C	C	SER-IRRI	GJ-tmp
IRIS_313-8481	G	T	C	C	EAS	GJ-tmp
IRIS_313-10242	G	T	C	C	EUR	GJ-tmp
IRIS_313-9771	G	T	C	C	EUR	GJ-tmp
IRIS_313-10373	G	T	C	C	SER-IRRI	GJ-tmp
IRIS_313-9539	G	T	C	C	NAM	GJ-tmp
IRIS_313-10124	G	T	C	C	EAR	GJ-tmp
IRIS_313-10228	G	T	C	C	EAS	GJ-tmp
IRIS_313-8134	G	T	C	C	EUR	GJ-tmp
IRIS_313-8026	G	T	C	C	EUR	GJ-tmp
IRIS_313-8114	G	T	C	C	EUR	GJ-tmp
IRIS_313-8113	G	T	C	C	EUR	GJ-tmp
IRIS_313-8109	G	T	C	C	EUR	GJ-tmp
IRIS_313-8025	G	T	C	C	EUR	GJ-tmp
IRIS_313-8118	G	T	C	C	EUR	GJ-tmp
IRIS_313-8145	G	T	C	C	EAF	GJ-tmp
IRIS_313-8126	G	T	C	C	EUR	GJ-tmp
IRIS_313-8216	G	T	C	C	EUR	GJ-tmp
IRIS_313-8142	G	T	C	C	EUR	GJ-tmp
IRIS_313-8039	G	T	C	C	EUR	GJ-tmp
IRIS_313-8111	G	T	C	C	EUR	GJ-tmp
IRIS_313-8085	G	T	C	C	EUR	GJ-tmp
IRIS_313-8024	G	T	C	C	EUR	GJ-tmp
IRIS_313-8136	G	T	C	C	EUR	GJ-tmp
IRIS_313-8095	G	T	C	C	EUR	GJ-tmp
IRIS_313-8138	G	T	C	C	EUR	GJ-tmp
IRIS_313-8105	G	T	C	C	NAM	GJ-tmp
IRIS_313-8087	G	T	C	C	EUR	GJ-tmp
IRIS_313-8149	G	T	C	C	EUR	GJ-tmp
IRIS_313-8200	G	T	C	C	EUR	GJ-tmp
IRIS_313-8052	G	T	C	C	EUR	GJ-tmp
IRIS_313-8066	G	T	C	C	EUR	GJ-tmp
IRIS_313-8129	G	T	C	C	EUR	GJ-tmp
IRIS_313-8123	G	T	C	C	EUR	GJ-tmp
IRIS_313-8050	G	T	C	C	EUR	GJ-tmp
IRIS_313-8148	G	T	C	C	EUR	GJ-tmp
IRIS_313-8099	G	T	C	C	EUR	GJ-tmp
IRIS_313-8032	G	T	C	C	EUR	GJ-tmp
IRIS_313-8090	G	T	C	C	EUR	GJ-tmp
IRIS_313-8204	G	T	C	C	NAM	GJ-tmp
IRIS_313-8119	G	T	C	C	EUR	GJ-tmp
IRIS_313-8084	G	T	C	C	EUR	GJ-tmp
IRIS_313-8171	G	T	C	C	EUR	GJ-tmp
IRIS_313-8075	G	T	C	C	OCE	GJ-tmp
IRIS_313-8135	G	T	C	C	EUR	GJ-tmp
IRIS_313-8208	G	T	C	C	EUR	GJ-tmp
IRIS_313-8096	G	T	C	C	EUR	GJ-tmp
IRIS_313-8033	G	T	C	C	EUR	GJ-tmp
IRIS_313-8125	G	T	C	C	EUR	GJ-tmp
IRIS_313-8132	G	T	C	C	EUR	GJ-tmp
IRIS_313-8165	G	T	C	C	EUR	GJ-tmp
IRIS_313-8160	G	T	C	C	SAM	GJ-tmp
IRIS_313-8128	G	T	C	C	SAM	GJ-tmp
IRIS_313-8162	G	T	C	C	EAS	GJ-tmp
IRIS_313-8217	G	T	C	C	NAF	GJ-tmp
IRIS_313-8218	G	T	C	C	NAF	GJ-tmp
IRIS_313-8140	G	T	C	C	EAS	GJ-tmp
IRIS_313-8147	G	T	C	C	SAC	GJ-tmp
IRIS_313-11536	G	T	C	C	EUR	GJ-tmp
IRIS_313-11571	G	T	C	C	EAS	GJ-tmp
IRIS_313-11574	G	T	C	C	EAS	GJ-tmp
IRIS_313-11575	G	T	C	C	EAS	GJ-tmp
IRIS_313-11578	G	T	C	C	EAS	GJ-tmp
IRIS_313-11582	G	T	C	C	EAS	GJ-tmp
IRIS_313-11584	G	T	C	C	EAS	GJ-tmp
IRIS_313-11586	G	T	C	C	EAS	GJ-tmp
IRIS_313-11651	G	T	C	C	EAS	GJ-tmp
IRIS_313-11652	G	T	C	C	EAS	GJ-tmp
IRIS_313-11653	G	T	C	C	EAS	GJ-tmp
IRIS_313-11654	G	T	C	C	EAS	GJ-tmp
IRIS_313-11655	G	T	C	C	EAS	GJ-tmp
IRIS_313-11661	G	T	C	C	SAE	GJ-tmp
IRIS_313-11672	G	T	C	C	SAC	GJ-tmp
IRIS_313-11689	G	T	C	C	EAR	GJ-tmp
IRIS_313-11725	G	T	C	C	EAR	GJ-tmp
IRIS_313-11702	G	T	C	C	NAM	GJ-tmp
IRIS_313-11803	G	T	C	C	EAS	GJ-tmp
IRIS_313-11829	G	T	C	C	SAW	GJ-tmp
IRIS_313-11875	G	T	C	C	EAR	GJ-tmp
IRIS_313-11800	G	T	C	C	EAS	GJ-tmp
IRIS_313-11908	G	T	C	C	EAS	GJ-tmp
IRIS_313-11931	G	T	C	C	EAS	GJ-tmp
IRIS_313-11890	G	T	C	C	EAR	GJ-tmp
IRIS_313-11973	G	T	C	C	EAR	GJ-tmp
IRIS_313-12003	G	T	C	C	EAR	GJ-tmp
IRIS_313-11981	G	T	C	C	EAR	GJ-tmp
IRIS_313-11984	G	T	C	C	SEA	GJ-tmp
IRIS_313-12054	G	T	C	C	EAS	GJ-tmp
IRIS_313-12059	G	T	C	C	EAS	GJ-tmp
IRIS_313-12061	G	T	C	C	EAS	GJ-tmp
IRIS_313-12217	G	T	C	C	EAR	GJ-tmp
IRIS_313-10437	G	T	C	C	EAR	GJ-tmp
IRIS_313-10429	G	T	C	C	EAR	GJ-tmp
IRIS_313-10469	G	T	C	C	EAR	GJ-tmp
IRIS_313-10430	G	T	C	C	EAR	GJ-tmp
IRIS_313-10558	G	T	C	C	EAS	GJ-tmp
IRIS_313-10559	G	T	C	C	EAS	GJ-tmp
IRIS_313-10563	G	T	C	C	EAS	GJ-tmp
IRIS_313-10564	G	T	C	C	EAR	GJ-tmp
IRIS_313-10567	G	T	C	C	EAR	GJ-tmp
IRIS_313-10568	G	T	C	C	EAR	GJ-tmp
IRIS_313-10569	G	T	C	C	EAR	GJ-tmp
IRIS_313-10570	G	T	C	C	EAR	GJ-tmp
IRIS_313-10583	G	T	C	C	EAS	GJ-tmp
IRIS_313-10631	G	T	C	C	EAR	GJ-tmp
IRIS_313-10642	G	T	C	C	EAR	GJ-tmp
IRIS_313-10618	G	T	C	C	EUR	GJ-tmp
IRIS_313-10677	G	T	C	C	EAR	GJ-tmp
B001	G	T	C	C	EAS	GJ-tmp
B002	G	T	C	C	EAS	GJ-tmp
B004	G	T	C	C	EAR	GJ-tmp
B005	G	T	C	C	EAR	GJ-tmp
B008	G	T	C	C	SEA	GJ-tmp
B014	G	T	C	C	WAS	GJ-tmp
B016	G	T	C	C	EUR	GJ-tmp
B017	G	T	C	C	EUR	GJ-tmp
B023	G	T	C	C	EAR	GJ-tmp
B034	G	T	C	C	EUR	GJ-tmp
B038	G	T	C	C	NAF	GJ-tmp
B045	G	T	C	C	EAR	GJ-tmp
B046	G	T	C	C	EAR	GJ-tmp
B055	G	T	C	C	OCE	GJ-tmp
B056	G	T	C	C	EAS	GJ-tmp
B057	G	T	C	C	EAS	GJ-tmp
B066	G	T	C	C	EAS	GJ-tmp
B068	G	T	C	C	EAS	GJ-tmp
B100	G	T	C	C	EAS	GJ-tmp
B102	G	T	C	C	EAS	GJ-tmp
B103	G	T	C	C	EAS	GJ-tmp
B110	G	T	C	C	EAS	GJ-tmp
B111	G	T	C	C	EAS	GJ-tmp
B117	G	T	C	C	EAS	GJ-tmp
B122	G	T	C	C	EAS	GJ-tmp
B160	G	T	C	C	EAS	GJ-tmp
B161	G	T	C	C	EAS	GJ-tmp
B162	G	T	C	C	EAS	GJ-tmp
B167	G	T	C	C	EAR	GJ-tmp
B168	G	T	C	C	EAR	GJ-tmp
B169	G	T	C	C	EAR	GJ-tmp
B170	G	T	C	C	WAS	GJ-tmp
B171	G	T	C	C	EUR	GJ-tmp
B179	G	T	C	C	EUR	GJ-tmp
B182	G	T	C	C	EAR	GJ-tmp
B199	G	T	C	C	EAS	GJ-tmp
B204	G	T	C	C	EAS	GJ-tmp
B212	G	T	C	C	EAS	GJ-tmp
B215	G	T	C	C	EAS	GJ-tmp
B218	G	T	C	C	EAS	GJ-tmp
B223	G	T	C	C	EAS	GJ-tmp
B225	G	T	C	C	EAS	GJ-tmp
B226	G	T	C	C	EAS	GJ-tmp
B235	G	T	C	C	EAS	GJ-tmp
B240	G	T	C	C	EAS	GJ-tmp
B250	G	T	C	C	EAS	GJ-tmp
B258	G	T	C	C	EAS	GJ-tmp
B263	G	T	C	C	EAS	GJ-tmp
B269	G	T	C	C	EAR	GJ-tmp
IRIS_313-10837	G	T	C	C	EAR	GJ-tmp
IRIS_313-10838	G	T	C	C	EAR	GJ-tmp
IRIS_313-10839	G	T	C	C	EAR	GJ-tmp
IRIS_313-10840	G	T	C	C	EAR	GJ-tmp
IRIS_313-11155	G	T	C	C	SAC	GJ-tmp
IRIS_313-11198	G	T	C	C	SAC	GJ-tmp
IRIS_313-11201	G	T	C	C	EAS	GJ-tmp
IRIS_313-11202	G	T	C	C	EAS	GJ-tmp
IRIS_313-11246	G	T	C	C	EAR	GJ-tmp
CX116	G	T	C	C	EAR	GJ-tmp
CX140	G	T	C	C	EAR	GJ-tmp
CX16	G	T	C	C	EAS	GJ-tmp
CX165	G	T	C	C	EAS	GJ-tmp
CX211	G	T	C	C	EAS	GJ-tmp
CX212	G	T	C	C	EAR	GJ-tmp
CX213	G	T	C	C	EAS	GJ-tmp
CX251	G	T	C	C	EAS	GJ-tmp
CX306	G	T	C	C	EAS	GJ-tmp
CX315	G	T	C	C	EAR	GJ-tmp
CX329	G	T	C	C	EAS	GJ-tmp
CX330	G	T	C	C	EAR	GJ-tmp
CX344	G	T	C	C	EAS	GJ-tmp
CX345	G	T	C	C	EAS	GJ-tmp
CX351	G	T	C	C	EAS	GJ-tmp
CX356	G	T	C	C	EAS	GJ-tmp
CX380	G	T	C	C	EAS	GJ-tmp
CX383	G	T	C	C	EAS	GJ-tmp
CX384	G	T	C	C	EAS	GJ-tmp
CX391	G	T	C	C	EAS	GJ-tmp
CX396	G	T	C	C	EAR	GJ-tmp
CX397	G	T	C	C	EAS	GJ-tmp
CX427	G	T	C	C	SER-IRRI	GJ-tmp
CX428	G	T	C	C	SER-IRRI	GJ-tmp
CX429	G	T	C	C	EAS	GJ-tmp
CX47	G	T	C	C	EAS	GJ-tmp
CX56	G	T	C	C	EAS	GJ-tmp
CX57	G	T	C	C	EAS	GJ-tmp
CX58	G	T	C	C	NAF	GJ-tmp
CX74	G	T	C	C	SAW	GJ-tmp
IRIS_313-8074	G	T	C	C	OCE	GJ-trp
IRIS_313-8065	G	T	C	C	EUR	GJ-trp
IRIS_313-8186	G	T	C	C	NAM	GJ-trp
IRIS_313-8076	G	T	C	C	OCE	GJ-trp
IRIS_313-8061	G	T	C	C	SAM	GJ-trp
IRIS_313-8060	G	T	C	C	SAM	GJ-trp
IRIS_313-8057	G	T	C	C	SAM	GJ-trp
IRIS_313-8062	G	T	C	C	SAM	GJ-trp
B053	G	T	C	C	OCE	GJ-trp
B054	G	T	C	C	OCE	GJ-trp
B191	G	T	C	C	OCE	GJ-trp
IRIS_313-10449	G	T	C	C	EAS	XI-1A
