# Supplementary material for: Genetic basis and network underlying synergistic roots and shoots biomass accumulation revealed by genome-wide association studies in rice
Source: Sci Rep. 2021 Jul 2;11:13769. doi: 10.1038/s41598-021-93170-3 (PMC8253791; doi:10.1038/s41598-021-93170-3)
Supplement: Supplementary file 9 — Supplementary Table 8. [file 41598_2021_93170_MOESM9_ESM.xlsx]

## Sheet: Sheet1
Supplementary Table 8 Description of fourteen wild rice accessions with OsPTR9-3
Accession	Four non-synmonyous SNPs				Ecotype	Latitude	Longitude
	29839102	29839744	29840728	29840758
W1958	GG	NN	NN	CC	Or-III (Japonica-like wild rice)	NA	NA
W3001	GG	NN	NN	CC	Or-III (Japonica-like wild rice)	110.25	21.38
W3024	GG	NN	NN	CC	Or-III (Japonica-like wild rice)	113.53	23.87
W1676	GG	NN	NN	NN	Or-I (Indica-like wild rice)	86.01	20.29
W1784	GG	NN	NN	NN	Or-III (Japonica-like wild rice)	76.66	12.31
W3008	GG	NN	NN	NN	Or-III (Japonica-like wild rice)	113.04	22.53
W1945	GG	TT	CC	CC	Or-III (Japonica-like wild rice)	NA	NA
W1963	GG	TT	NN	CC	Or-III (Japonica-like wild rice)	NA	NA
W3027	GG	TT	NN	CC	Or-III (Japonica-like wild rice)	108.61	21.95
W3040	GG	TT	NN	CC	Or-III (Japonica-like wild rice)	110.07	23.39
W3074	GG	TT	NN	CC	Or-III (Japonica-like wild rice)	110.7	19.62
W3025	NN	NN	NN	CC	Or-III (Japonica-like wild rice)	113.02	23.72
W3042	NN	NN	NN	CC	Or-III (Japonica-like wild rice)	108.49	22.75
W3051	NN	NN	NN	CC	Or-III (Japonica-like wild rice)	106.61	23.9
